# Supplementary material for: N,N′-Bis(1-ethynylcyclo­hexyl)­pyro­mellitic diimide
Source: Acta Crystallogr Sect E Struct Rep Online. 2009 Aug 8;65(Pt 9):o2122. doi: 10.1107/S1600536809030979 (PMC2970110; doi:10.1107/S1600536809030979)
Supplement: Supplementary file 2 [file e-65-o2122-Isup2.hkl]

# 
# h,k,l, Fc-squared, Fo-squared, sigma(Fo-squared) and status flag 
# 
data_I
_shelx_title ' 2005src1144 in P2(1)/c' 
_shelx_refln_list_code          4 
_shelx_F_calc_maximum      142.75 
_exptl_crystal_F_000       452.00 
_reflns_d_resolution_high  0.8108 
 
loop_ 
 _symmetry_equiv_pos_as_xyz 
 'x, y, z' 
 '-x, y+1/2, -z+1/2' 
 '-x, -y, -z' 
 'x, -y-1/2, z-1/2' 
 
_cell_length_a    13.1774 
_cell_length_b     7.1519 
_cell_length_c    11.8104 
_cell_angle_alpha  90.000 
_cell_angle_beta  112.495 
_cell_angle_gamma  90.000 
 
_shelx_F_squared_multiplier     1.000 
 
loop_ 
 _refln_index_h 
 _refln_index_k 
 _refln_index_l 
 _refln_F_squared_calc 
 _refln_F_squared_meas 
 _refln_F_squared_sigma 
 _refln_observed_status 
   2   0   0     1109.63     1349.18     52.41 o 
   3   0   0       38.47       47.91      3.53 o 
   5   0   0        6.92        5.99      0.66 o 
   6   0   0     2480.01     3188.80     72.53 o 
   7   0   0     1645.01     1866.83     46.42 o 
   8   0   0       69.46       72.59      2.05 o 
   9   0   0      136.62      145.89      3.40 o 
  10   0   0     2833.31     3528.93    137.92 o 
  11   0   0      110.78      107.86      3.61 o 
  12   0   0      425.61      430.16     13.84 o 
  13   0   0      210.31      228.97      7.26 o 
  14   0   0      333.34      351.50     17.27 o 
  15   0   0       88.55       94.46      6.59 o 
   1   1   0     4674.58     3844.00    296.83 o 
   2   1   0      243.84      228.14      3.47 o 
   3   1   0     1217.96     1411.63     22.13 o 
   4   1   0        7.19        8.81      0.31 o 
   5   1   0       75.55       73.24      1.15 o 
   6   1   0      122.77      115.32      1.79 o 
   7   1   0        0.70        0.79      0.20 o 
   8   1   0       16.72       16.15      0.43 o 
   9   1   0      232.20      219.36      3.72 o 
  10   1   0      523.70      516.71      7.94 o 
  11   1   0      115.00      113.21      1.97 o 
  12   1   0      106.59      108.55      2.64 o 
  13   1   0      133.06      122.68      3.27 o 
  14   1   0       63.38       66.52      2.91 o 
   0   2   0      270.51      278.54     20.23 o 
   1   2   0        3.89        6.55      0.26 o 
   2   2   0      892.04      906.70     16.54 o 
   3   2   0        6.57        6.58      0.24 o 
   4   2   0        0.25        2.13      0.15 o 
   5   2   0       98.06      106.52      1.74 o 
   6   2   0        6.05        7.57      0.46 o 
   7   2   0      131.30      131.83      2.29 o 
   8   2   0      127.58      109.16      2.05 o 
   9   2   0       17.04       22.89      0.69 o 
  10   2   0       60.80       56.65      1.72 o 
  11   2   0        5.59        4.58      0.39 o 
  12   2   0      473.35      487.60     11.31 o 
  13   2   0        1.14        1.54      0.52 o 
  14   2   0       12.67       12.42      0.83 o 
   1   3   0      293.01      297.46      5.63 o 
   2   3   0        2.00        1.97      0.20 o 
   3   3   0       46.11       87.91      4.65 o 
   4   3   0       73.68       66.11      1.52 o 
   5   3   0      405.54      391.53      6.96 o 
   6   3   0      401.17      398.84      6.25 o 
   7   3   0      137.05      136.64      2.58 o 
   8   3   0       95.19      100.84      2.20 o 
   9   3   0       63.46       74.86      1.81 o 
  10   3   0      369.35      365.59      7.60 o 
  11   3   0      121.43      117.81      2.99 o 
  12   3   0       26.51       24.42      1.07 o 
  13   3   0       14.32       13.94      0.76 o 
  14   3   0       36.79       34.75      2.29 o 
   0   4   0        0.54       -0.03      0.17 o 
   1   4   0      567.08      594.66     14.41 o 
   2   4   0      107.66       99.79      2.00 o 
   3   4   0        5.74        6.58      0.28 o 
   4   4   0       86.91      102.71      2.08 o 
   5   4   0      599.43      635.25     10.97 o 
   6   4   0       51.68       51.14      1.01 o 
   7   4   0        9.37        9.81      0.58 o 
   8   4   0        0.03        1.10      0.33 o 
   9   4   0       46.48       45.46      1.18 o 
  10   4   0       19.50       18.66      0.79 o 
  11   4   0      321.83      340.51      8.57 o 
  12   4   0       40.59       41.26      2.30 o 
  13   4   0        9.87        8.41      0.88 o 
   1   5   0       72.00       71.02      1.51 o 
   2   5   0      267.67      267.23      6.05 o 
   3   5   0        0.08        0.30      0.11 o 
   4   5   0       13.77       14.99      0.53 o 
   5   5   0      656.15      701.32     12.43 o 
   6   5   0       41.58       36.85      0.84 o 
   7   5   0       83.16       71.53      1.69 o 
   8   5   0      810.46      849.24     17.63 o 
   9   5   0        0.03        0.32      0.34 o 
  10   5   0      177.77      176.68      4.96 o 
  11   5   0        0.85        0.61      0.57 o 
  12   5   0       24.07       26.92      1.79 o 
   0   6   0        6.38        7.18      0.74 o 
   1   6   0        2.26        3.72      0.32 o 
   2   6   0      256.37      241.65      4.76 o 
   3   6   0       15.35       16.08      0.44 o 
   4   6   0        2.88        4.15      0.28 o 
   5   6   0      313.38      334.44      8.12 o 
   6   6   0      193.90      209.75      5.47 o 
   7   6   0        6.50        9.37      0.50 o 
   8   6   0       60.46       66.26      2.41 o 
   9   6   0       34.11       32.53      1.59 o 
  10   6   0        0.08        0.74      0.55 o 
  11   6   0       74.24       77.99      4.60 o 
   1   7   0      249.57      228.84      7.20 o 
   2   7   0      810.55      851.83     19.10 o 
   3   7   0       30.92       29.84      1.23 o 
   4   7   0        6.21        5.84      0.75 o 
   5   7   0      577.90      616.26     10.37 o 
   6   7   0       56.08       43.46      1.35 o 
   7   7   0        3.30        2.83      0.42 o 
   8   7   0       11.42       14.53      1.08 o 
   9   7   0        0.68        0.59      0.48 o 
   0   8   0      144.20      178.94      7.32 o 
   1   8   0        1.40        1.29      0.19 o 
   2   8   0       28.32       30.80      1.56 o 
   3   8   0       52.25       51.88      2.46 o 
   4   8   0        0.22        0.08      0.48 o 
   5   8   0        9.68       10.98      0.96 o 
   6   8   0       49.68       55.12      2.64 o 
 -15   1   1      108.47      119.56      4.77 o 
 -14   1   1       10.98       13.45      1.17 o 
 -13   1   1       40.02       36.85      1.08 o 
 -12   1   1       32.26       31.35      0.92 o 
 -11   1   1       15.05       14.54      0.48 o 
 -10   1   1      276.34      253.39      3.72 o 
  -9   1   1      543.57      572.37      8.57 o 
  -8   1   1      785.01      827.96     12.25 o 
  -7   1   1       92.40       78.07      1.15 o 
  -6   1   1      595.58      590.93      8.81 o 
  -5   1   1      443.65      390.15      5.75 o 
  -4   1   1        0.18       -0.12      0.16 o 
  -3   1   1     1679.84     2185.16     34.91 o 
  -2   1   1      923.06      988.75     16.92 o 
  -1   1   1      544.02      525.10     12.40 o 
   0   1   1     2070.18     2534.95    142.49 o 
   1   1   1     3119.06     4886.06    109.71 o 
   2   1   1      884.97      991.23     14.51 o 
   3   1   1     1930.22     2420.40     36.29 o 
   4   1   1     1673.46     2025.18     30.42 o 
   5   1   1      179.51      161.04      2.73 o 
   6   1   1      551.17      574.98      9.21 o 
   7   1   1      672.46      702.62     10.56 o 
   8   1   1      177.67      147.11      3.48 o 
   9   1   1       23.17       21.00      0.60 o 
  10   1   1      184.51      170.51      3.62 o 
  11   1   1        1.05        1.18      0.51 o 
  12   1   1       57.09       56.45      1.58 o 
  13   1   1      219.11      215.21      4.57 o 
  14   1   1        0.44        0.78      0.66 o 
 -15   2   1       14.06       16.84      1.97 o 
 -14   2   1       91.70       89.71      2.81 o 
 -13   2   1        9.86       11.74      0.92 o 
 -12   2   1      171.71      169.50      3.39 o 
 -11   2   1      352.16      347.11      5.91 o 
 -10   2   1        9.80       10.35      0.61 o 
  -9   2   1       18.72       19.08      0.59 o 
  -8   2   1      894.45      951.92     16.25 o 
  -7   2   1      682.84      711.48     10.63 o 
  -6   2   1      167.35      184.51      2.70 o 
  -5   2   1      634.91      664.86     10.99 o 
  -4   2   1      112.53      106.31      1.77 o 
  -3   2   1        4.79        4.55      0.19 o 
  -2   2   1      957.85     1008.62     21.63 o 
  -1   2   1      174.93      167.87      4.30 o 
   0   2   1      606.53      588.40     12.10 o 
   1   2   1        2.50        2.50      0.17 o 
   2   2   1      333.88      299.57      5.16 o 
   3   2   1        0.07       -0.19      0.12 o 
   4   2   1        0.06        0.11      0.13 o 
   5   2   1     1062.87     1200.63     20.14 o 
   6   2   1      416.29      390.19      6.99 o 
   7   2   1      142.89      124.86      2.13 o 
   8   2   1        5.68        6.97      0.53 o 
   9   2   1      593.98      596.96     10.57 o 
  10   2   1       24.73       23.96      0.79 o 
  11   2   1        1.51        1.26      0.37 o 
  12   2   1      131.75      125.08      3.75 o 
  13   2   1      208.56      210.44      5.95 o 
  14   2   1       61.83       62.27      2.39 o 
 -14   3   1      128.24      119.93      3.92 o 
 -13   3   1       54.53       56.64      1.81 o 
 -12   3   1      155.65      161.13      4.16 o 
 -11   3   1       37.66       39.75      1.05 o 
 -10   3   1      502.95      510.90      9.40 o 
  -9   3   1       25.96       22.76      0.63 o 
  -8   3   1      291.27      275.02      5.17 o 
  -7   3   1      236.26      225.34      3.52 o 
  -6   3   1      160.61      147.50      2.48 o 
  -5   3   1      608.87      693.97     12.44 o 
  -4   3   1     1589.85     1852.06     37.07 o 
  -3   3   1       85.00       81.06      1.81 o 
  -2   3   1       11.62       10.04      0.23 o 
  -1   3   1      516.95      508.58      9.63 o 
   0   3   1     3246.35     4399.71    129.92 o 
   1   3   1      715.83      787.01     17.24 o 
   2   3   1      430.51      406.37      8.36 o 
   3   3   1       62.40       64.28      1.27 o 
   4   3   1      297.58      313.43      6.08 o 
   5   3   1      329.90      338.80      5.58 o 
   6   3   1        1.14        2.21      0.42 o 
   7   3   1       11.59       12.67      0.50 o 
   8   3   1       20.49       21.92      0.72 o 
   9   3   1        3.50        2.37      0.38 o 
  10   3   1       83.84       74.46      1.66 o 
  11   3   1       62.76       60.38      2.25 o 
  12   3   1       98.39      103.34      2.73 o 
  13   3   1       59.65       53.76      2.29 o 
 -13   4   1       10.39        9.11      0.84 o 
 -12   4   1      119.33      117.14      2.99 o 
 -11   4   1       27.75       27.98      1.26 o 
 -10   4   1     1219.85     1319.63     27.91 o 
  -9   4   1       93.86       88.32      2.12 o 
  -8   4   1       93.36       93.86      1.84 o 
  -7   4   1        0.19        0.48      0.25 o 
  -6   4   1        5.76        7.37      0.27 o 
  -5   4   1      148.35      140.90      2.79 o 
  -4   4   1       18.62       18.21      0.70 o 
  -3   4   1      657.57      638.56     18.79 o 
  -2   4   1      141.25      145.74      3.05 o 
  -1   4   1      155.81      178.37      3.44 o 
   0   4   1     1914.38     2231.19     53.25 o 
   1   4   1       86.15       99.15      2.01 o 
   2   4   1        1.97        0.56      0.21 o 
   3   4   1      314.78      303.53      6.11 o 
   4   4   1       66.79       73.55      1.52 o 
   5   4   1        4.00        4.59      0.27 o 
   6   4   1       24.95       26.88      0.69 o 
   7   4   1        8.69        7.09      0.41 o 
   8   4   1      120.48      117.62      2.85 o 
   9   4   1       11.21        8.84      0.56 o 
  10   4   1       27.79       27.42      1.61 o 
  11   4   1      270.46      262.75      8.52 o 
  12   4   1        7.62        8.10      1.37 o 
 -12   5   1        0.38        0.90      0.66 o 
 -11   5   1       35.10       32.84      1.61 o 
 -10   5   1       10.77       13.94      0.98 o 
  -9   5   1      147.03      134.82      3.39 o 
  -8   5   1        8.10        8.60      0.49 o 
  -7   5   1        5.76        4.49      0.35 o 
  -6   5   1      157.15      137.95      3.50 o 
  -5   5   1      203.04      180.82      3.97 o 
  -4   5   1        1.31        3.43      0.31 o 
  -3   5   1      121.91      110.90      3.72 o 
  -2   5   1        1.72        1.06      0.21 o 
  -1   5   1      232.76      216.13      4.08 o 
   0   5   1      462.94      446.03     10.96 o 
   1   5   1      668.27      696.16     14.75 o 
   2   5   1       29.40       33.32      0.82 o 
   3   5   1        1.08        0.40      0.20 o 
   4   5   1        7.13        8.50      0.47 o 
   5   5   1      398.54      390.26      8.49 o 
   6   5   1        0.11        1.17      0.30 o 
   7   5   1      445.34      450.61      7.65 o 
   8   5   1       22.68       22.34      0.79 o 
   9   5   1       14.58       14.01      0.95 o 
  10   5   1      138.17      146.88      4.27 o 
  11   5   1       96.41       96.21      4.09 o 
 -11   6   1        5.70        4.67      0.67 o 
 -10   6   1        0.46        0.34      0.32 o 
  -9   6   1       21.88       20.38      0.81 o 
  -8   6   1       63.77       62.53      2.09 o 
  -7   6   1      380.17      385.26     11.03 o 
  -6   6   1      382.32      357.47      7.53 o 
  -5   6   1       22.25       18.14      0.95 o 
  -4   6   1       79.24       81.85      2.70 o 
  -3   6   1      112.91      101.12      2.85 o 
  -2   6   1      724.15      684.30     19.41 o 
  -1   6   1       88.68       74.79      1.95 o 
   0   6   1      113.34      107.49      2.78 o 
   1   6   1       11.62        8.83      0.43 o 
   2   6   1      198.72      197.13      4.77 o 
   3   6   1      355.06      337.17      5.74 o 
   4   6   1      172.15      155.13      3.02 o 
   5   6   1       37.79       31.83      0.83 o 
   6   6   1       57.56       55.71      1.40 o 
   7   6   1      151.25      142.84      3.36 o 
   8   6   1      535.50      554.83     14.19 o 
   9   6   1       26.58       28.63      1.35 o 
  10   6   1        4.47        2.88      0.79 o 
  -9   7   1       24.97       21.55      1.89 o 
  -8   7   1       28.36       27.96      1.39 o 
  -7   7   1      111.26      110.14      4.72 o 
  -6   7   1        5.34        5.45      0.69 o 
  -5   7   1        2.60        3.61      0.69 o 
  -4   7   1        9.09       11.38      0.84 o 
  -3   7   1      158.65      136.14      4.89 o 
  -2   7   1       14.78       14.07      1.13 o 
  -1   7   1        5.65        5.78      0.61 o 
   0   7   1       60.47       52.99      2.06 o 
   1   7   1      141.70      148.93      5.11 o 
   2   7   1      125.05      118.83      3.35 o 
   3   7   1       43.35       40.06      1.04 o 
   4   7   1        0.13        0.43      0.22 o 
   5   7   1       25.96       31.49      0.99 o 
   6   7   1       24.42       31.66      1.05 o 
   7   7   1       79.67       79.22      3.39 o 
   8   7   1       42.17       43.84      2.32 o 
  -6   8   1        0.07        1.16      0.60 o 
  -5   8   1        4.28        5.63      1.01 o 
  -4   8   1        6.65        7.47      0.99 o 
  -3   8   1        0.66        1.56      0.56 o 
  -2   8   1       50.60       57.55      2.61 o 
  -1   8   1       21.78       23.45      1.28 o 
   0   8   1       14.54       16.22      0.87 o 
   1   8   1       89.53       96.57      3.99 o 
   2   8   1       96.66       82.76      4.06 o 
   3   8   1       21.45       17.84      0.98 o 
   4   8   1       65.51       65.50      3.24 o 
   5   8   1        0.86       -0.01      0.59 o 
 -15   0   2      184.85      196.17      9.85 o 
 -14   0   2      329.35      346.26     11.88 o 
 -13   0   2       11.33       11.46      1.03 o 
 -12   0   2      281.11      269.29      7.43 o 
 -11   0   2      178.17      169.93      4.33 o 
 -10   0   2     1119.10     1127.46     23.87 o 
  -9   0   2      291.51      258.06      4.93 o 
  -8   0   2       43.28       21.45      0.71 o 
  -7   0   2     1611.02     1991.15     47.33 o 
  -6   0   2      183.45      168.22      3.79 o 
  -5   0   2      528.76      523.69     10.88 o 
  -4   0   2        0.94        1.88      0.19 o 
  -3   0   2     4505.50     7427.43    248.97 o 
  -2   0   2      437.56      452.58      8.47 o 
  -1   0   2     2161.00     2969.04     79.27 o 
   0   0   2       82.45       74.48      1.93 o 
   1   0   2    20377.31     2101.46    235.17 o 
   2   0   2    16119.72     3425.68    447.02 o 
   3   0   2     5960.43      288.34     61.24 o 
   4   0   2     2495.50     3404.09     72.32 o 
   5   0   2     1925.95     2436.84     49.07 o 
   6   0   2      723.61      776.50     16.05 o 
   7   0   2       36.46       27.20      0.88 o 
   8   0   2      614.00      639.06     16.96 o 
   9   0   2      235.36      230.62      5.94 o 
  10   0   2       84.29       86.08      2.17 o 
  11   0   2      114.67      115.75      4.08 o 
  12   0   2      609.14      629.88     19.88 o 
  13   0   2        1.66        6.55      1.95 o 
  14   0   2      789.00      886.20     23.78 o 
 -15   1   2       33.35       32.45      1.85 o 
 -14   1   2       46.20       45.28      1.88 o 
 -13   1   2       13.40       12.05      0.63 o 
 -12   1   2       52.48       51.79      1.23 o 
 -11   1   2     1618.10     1788.64     30.55 o 
 -10   1   2      293.07      297.75      4.51 o 
  -9   1   2      501.61      519.66      7.77 o 
  -8   1   2       39.46       46.46      0.80 o 
  -7   1   2       13.68       18.21      0.38 o 
  -6   1   2       47.49       38.85      0.71 o 
  -4   1   2      206.30      178.45      2.79 o 
  -3   1   2      611.33      632.59     10.81 o 
  -2   1   2      440.88      452.99      7.91 o 
  -1   1   2     1895.61     2442.01     40.56 o 
   0   1   2     7799.44     1017.12    105.28 o 
   1   1   2     2268.99     3118.67     45.14 o 
   2   1   2     4573.02     7306.28    122.88 o 
   3   1   2      395.02      397.62      5.40 o 
   4   1   2       40.21       42.24      0.75 o 
   5   1   2      308.55      340.52      5.12 o 
   6   1   2        4.54        8.40      0.52 o 
   7   1   2       29.72       30.58      0.72 o 
   8   1   2       70.09       71.27      1.49 o 
   9   1   2       75.56       66.37      1.59 o 
  10   1   2       78.63       72.18      1.82 o 
  11   1   2       19.21       18.41      0.97 o 
  12   1   2       36.76       39.38      1.29 o 
  13   1   2       50.82       52.52      2.31 o 
 -15   2   2        0.05        0.60      0.77 o 
 -14   2   2       27.24       23.82      1.11 o 
 -13   2   2      244.02      246.01      5.40 o 
 -12   2   2      134.32      128.22      2.63 o 
 -11   2   2      192.15      191.14      3.11 o 
 -10   2   2       84.77       80.36      1.52 o 
  -9   2   2      116.41      104.38      1.76 o 
  -8   2   2      266.08      263.71      3.79 o 
  -7   2   2      159.76      148.32      2.20 o 
  -6   2   2       81.33       87.59      1.50 o 
  -5   2   2      181.83      166.48      2.63 o 
  -4   2   2       54.39       69.43      1.36 o 
  -3   2   2     2925.55     4011.39     83.84 o 
  -2   2   2      348.93      336.68      7.06 o 
  -1   2   2     3115.96     4329.15    121.73 o 
   0   2   2     2137.67     2780.21     50.81 o 
   1   2   2      528.12      554.64     10.03 o 
   2   2   2      238.79      255.65      4.59 o 
   3   2   2       91.99       87.28      1.51 o 
   4   2   2      142.55      143.84      2.34 o 
   5   2   2      296.61      308.83      5.44 o 
   6   2   2        0.60        0.26      0.25 o 
   7   2   2      628.92      626.60     10.66 o 
   8   2   2      162.38      169.26      2.98 o 
   9   2   2      529.80      503.97      8.69 o 
  10   2   2      182.53      163.50      3.29 o 
  11   2   2       12.90       10.56      0.67 o 
  12   2   2        2.05        2.71      0.55 o 
  13   2   2       22.41       20.88      1.19 o 
 -14   3   2        0.05        0.07      0.51 o 
 -13   3   2      126.98      123.34      3.22 o 
 -12   3   2        3.77        3.57      0.44 o 
 -11   3   2       26.23       27.32      0.86 o 
 -10   3   2        0.55        0.42      0.24 o 
  -9   3   2       61.72       56.04      0.99 o 
  -8   3   2       10.96        9.77      0.47 o 
  -7   3   2       99.59      103.23      1.79 o 
  -6   3   2        0.97        0.44      0.21 o 
  -5   3   2        6.97        9.43      0.38 o 
  -4   3   2       61.64       48.23      1.42 o 
  -3   3   2      195.13      165.54      3.78 o 
  -2   3   2       65.27       63.78      2.06 o 
  -1   3   2      598.70      619.05     11.64 o 
   0   3   2       78.63       88.21      1.94 o 
   1   3   2     2155.68     2784.22     57.21 o 
   2   3   2       50.41       56.78      1.16 o 
   3   3   2       30.23       30.73      0.69 o 
   4   3   2       19.82       22.02      0.61 o 
   5   3   2      278.63      288.16      5.70 o 
   6   3   2        8.59        7.84      0.44 o 
   7   3   2       21.47       22.63      0.68 o 
   8   3   2      469.16      466.04      8.40 o 
   9   3   2       20.19       22.42      0.85 o 
  10   3   2       54.64       57.13      1.66 o 
  11   3   2      658.91      675.83     16.62 o 
  12   3   2       92.24       89.71      3.44 o 
  13   3   2        4.02        5.92      0.87 o 
 -14   4   2        6.02        5.91      0.85 o 
 -13   4   2       77.52       73.50      3.18 o 
 -12   4   2       10.00       10.86      0.69 o 
 -11   4   2        1.13        1.10      0.38 o 
 -10   4   2       26.71       26.98      1.08 o 
  -9   4   2       22.69       20.12      0.66 o 
  -8   4   2      243.43      218.47      4.88 o 
  -7   4   2        1.50        0.42      0.26 o 
  -6   4   2      127.98      122.87      2.74 o 
  -5   4   2        1.18        0.26      0.18 o 
  -4   4   2        1.08        2.86      0.42 o 
  -3   4   2      947.55     1043.74     26.50 o 
  -2   4   2       26.09       22.78      0.73 o 
  -1   4   2      182.47      156.73      3.82 o 
   0   4   2       38.73       38.31      0.98 o 
   1   4   2      115.46      115.76      2.56 o 
   2   4   2      117.20      126.78      2.72 o 
   3   4   2       33.71       32.86      0.71 o 
   4   4   2       14.08       13.56      0.43 o 
   5   4   2       17.36       21.50      0.85 o 
   6   4   2      545.23      590.45      9.27 o 
   7   4   2       31.35       30.77      1.19 o 
   8   4   2      159.90      151.60      3.10 o 
   9   4   2       87.42       89.65      2.06 o 
  10   4   2       55.73       61.27      2.78 o 
  11   4   2       58.22       58.61      2.19 o 
  12   4   2       41.35       43.15      2.48 o 
 -13   5   2        3.62        5.77      0.96 o 
 -12   5   2      126.08      125.02      4.76 o 
 -11   5   2      112.20      110.37      3.95 o 
 -10   5   2       10.91        6.65      0.57 o 
  -9   5   2      414.26      419.96      8.55 o 
  -8   5   2        7.79        6.96      0.56 o 
  -7   5   2      193.93      176.13      3.82 o 
  -6   5   2      783.11      788.11     16.86 o 
  -5   5   2      238.12      219.63      4.93 o 
  -4   5   2       24.93       24.02      1.02 o 
  -3   5   2       88.97       77.72      2.85 o 
  -2   5   2       79.34       79.77      2.91 o 
  -1   5   2      622.93      639.84     15.56 o 
   0   5   2       49.61       40.78      1.26 o 
   1   5   2        0.00        0.42      0.17 o 
   2   5   2       46.53       44.47      1.17 o 
   3   5   2       35.33       33.73      0.87 o 
   4   5   2      563.94      567.10     11.68 o 
   5   5   2       37.61       38.98      1.03 o 
   6   5   2      592.00      638.81     11.64 o 
   7   5   2       23.56       24.17      0.70 o 
   8   5   2        0.82        1.01      0.37 o 
   9   5   2      355.92      359.70     11.50 o 
  10   5   2        1.84        0.16      0.67 o 
  11   5   2       41.83       38.09      2.11 o 
 -11   6   2      106.45      104.06      5.20 o 
 -10   6   2      430.55      462.35     15.74 o 
  -9   6   2       51.71       52.14      1.87 o 
  -8   6   2       12.82       10.95      0.55 o 
  -7   6   2       25.19       23.74      1.01 o 
  -6   6   2      489.29      498.64     12.61 o 
  -5   6   2      460.35      454.00     14.41 o 
  -4   6   2      557.78      601.16     13.03 o 
  -3   6   2      684.96      747.88     17.97 o 
  -2   6   2        0.52        1.10      0.23 o 
  -1   6   2        4.52        3.57      0.36 o 
   0   6   2      421.05      418.61      8.56 o 
   1   6   2      170.10      173.34      4.63 o 
   2   6   2       50.30       48.06      1.14 o 
   3   6   2      224.31      215.06      4.74 o 
   4   6   2        4.92        3.07      0.31 o 
   5   6   2       83.25       81.09      1.69 o 
   6   6   2        1.73        2.05      0.55 o 
   7   6   2       82.67       74.10      2.14 o 
   8   6   2      101.87      114.04      3.72 o 
   9   6   2       28.65       27.75      1.96 o 
  -9   7   2        0.11       -0.03      0.97 o 
  -8   7   2      106.47      111.72      3.41 o 
  -7   7   2        1.71        1.60      0.62 o 
  -6   7   2        0.61        0.96      0.58 o 
  -5   7   2        0.05        0.15      0.51 o 
  -4   7   2       67.86       55.64      2.48 o 
  -3   7   2        6.86        4.56      0.58 o 
  -2   7   2       82.02       86.67      2.72 o 
  -1   7   2      339.90      349.58     11.31 o 
   0   7   2      266.32      234.08      7.36 o 
   1   7   2       46.08       40.11      1.18 o 
   2   7   2        0.19        0.36      0.22 o 
   3   7   2      307.58      337.29      6.33 o 
   4   7   2       63.07       61.47      1.33 o 
   5   7   2       62.59       67.23      2.31 o 
   6   7   2        2.83        1.17      0.36 o 
   7   7   2      343.13      364.74     12.45 o 
   8   7   2      125.94      125.08      6.32 o 
  -6   8   2        2.45        1.17      0.58 o 
  -5   8   2        0.43        0.12      1.32 o 
  -4   8   2       28.93       33.08      1.77 o 
  -3   8   2       36.12       36.55      1.94 o 
  -2   8   2       83.95       87.50      7.49 o 
  -1   8   2        1.68        2.96      0.44 o 
   0   8   2        0.01        0.74      0.42 o 
   1   8   2      109.95      129.12      5.03 o 
   2   8   2        4.45        2.67      0.40 o 
   3   8   2       26.11       28.74      2.44 o 
   4   8   2       56.50       63.71      2.45 o 
   5   8   2       14.36       16.05      1.25 o 
 -15   1   3        0.20        0.76      0.45 o 
 -14   1   3       56.97       53.13      1.39 o 
 -13   1   3       79.77       75.62      1.82 o 
 -12   1   3        2.85        3.08      0.32 o 
 -11   1   3      142.13      138.33      2.28 o 
 -10   1   3      319.02      304.70      4.60 o 
  -9   1   3      130.92      131.71      1.80 o 
  -8   1   3        1.98        2.26      0.25 o 
  -7   1   3      580.59      614.34     10.88 o 
  -6   1   3     5431.85     2512.63    153.13 o 
  -5   1   3        9.19        8.04      0.27 o 
  -4   1   3     1038.06     1139.06     18.19 o 
  -3   1   3      590.21      596.90     10.92 o 
  -2   1   3      535.98      525.91      9.12 o 
  -1   1   3     2625.71     3467.10     57.53 o 
   0   1   3     2920.47     4363.83     68.77 o 
   1   1   3     6052.06    10450.70    232.44 o 
   2   1   3     1755.08     2264.74     32.86 o 
   3   1   3       53.76       63.30      0.92 o 
   4   1   3      397.54      441.59      6.55 o 
   5   1   3      229.99      232.74      3.57 o 
   6   1   3      572.35      597.30      9.41 o 
   7   1   3        2.67        2.24      0.35 o 
   8   1   3       34.74       26.00      0.70 o 
   9   1   3        1.15        0.74      0.19 o 
  10   1   3      120.52      123.24      3.31 o 
  11   1   3       44.22       38.77      1.88 o 
  12   1   3       22.88       26.10      1.52 o 
  13   1   3       49.10       53.36      2.35 o 
 -15   2   3       79.73       79.79      3.32 o 
 -14   2   3       14.75       14.57      1.00 o 
 -13   2   3      310.04      315.51      6.94 o 
 -12   2   3      173.83      172.47      2.57 o 
 -11   2   3        0.49        2.01      0.33 o 
 -10   2   3        7.52        6.43      0.33 o 
  -9   2   3       29.13       32.56      0.80 o 
  -8   2   3      124.83      126.78      2.05 o 
  -7   2   3       14.70       18.05      0.41 o 
  -6   2   3     1233.75     1391.97     24.71 o 
  -5   2   3     1681.22     2116.65     36.46 o 
  -4   2   3       53.65       41.92      0.77 o 
  -3   2   3     1088.53     1179.70     22.98 o 
  -2   2   3      297.40      287.82      4.96 o 
  -1   2   3       87.60       78.61      1.37 o 
   0   2   3        5.44       12.18      0.45 o 
   1   2   3       37.62       33.19      0.62 o 
   2   2   3      529.80      558.98      8.51 o 
   3   2   3       34.29       39.61      0.77 o 
   4   2   3      389.75      364.20      6.05 o 
   5   2   3      178.54      171.76      3.18 o 
   6   2   3      193.42      195.87      3.62 o 
   7   2   3       68.83       66.75      1.60 o 
   8   2   3       71.26       62.84      2.12 o 
   9   2   3        7.39       11.28      0.57 o 
  10   2   3       84.47       72.86      1.82 o 
  11   2   3        3.48        3.54      0.51 o 
  12   2   3       21.92       22.86      0.96 o 
  13   2   3        2.66        3.28      0.69 o 
 -15   3   3       20.77       20.45      1.33 o 
 -14   3   3      104.18      118.62      3.56 o 
 -13   3   3       10.22       12.78      1.03 o 
 -12   3   3      202.75      186.47      4.39 o 
 -11   3   3      720.74      743.71     13.74 o 
 -10   3   3       17.67       22.33      0.67 o 
  -9   3   3      126.87      117.50      2.69 o 
  -8   3   3        4.56        5.79      0.30 o 
  -7   3   3        2.58        3.24      0.24 o 
  -6   3   3       61.76       73.00      1.86 o 
  -5   3   3       44.75       37.97      0.86 o 
  -4   3   3       24.75       28.54      0.60 o 
  -3   3   3     1037.05     1155.69     28.61 o 
  -2   3   3      975.77     1051.84     19.98 o 
  -1   3   3        0.53        0.32      0.16 o 
   0   3   3      779.29      901.20     17.13 o 
   1   3   3      438.15      457.13      8.21 o 
   2   3   3      584.03      647.48     12.72 o 
   3   3   3      241.65      261.57      6.36 o 
   4   3   3      448.57      415.15      6.92 o 
   5   3   3       70.26       74.37      1.65 o 
   6   3   3      915.50     1004.88     20.95 o 
   7   3   3       70.07       63.39      1.67 o 
   8   3   3       79.67       72.50      2.25 o 
   9   3   3       94.12       93.03      2.99 o 
  10   3   3       92.45       84.41      2.38 o 
  11   3   3        3.06        3.73      0.87 o 
  12   3   3      193.80      205.96      7.19 o 
 -14   4   3        3.50        5.84      1.16 o 
 -13   4   3        0.51        1.36      0.50 o 
 -12   4   3        0.02       -0.45      0.30 o 
 -11   4   3      858.86      890.66     18.82 o 
 -10   4   3        3.51        4.79      0.38 o 
  -9   4   3     1321.37     1368.33     25.62 o 
  -8   4   3      209.68      192.38      3.81 o 
  -7   4   3        5.25        5.71      0.46 o 
  -6   4   3        3.71        2.74      0.36 o 
  -5   4   3      840.68      873.27     18.74 o 
  -4   4   3      229.95      214.17      5.32 o 
  -3   4   3       11.95       12.70      0.60 o 
  -2   4   3       75.28       76.64      1.82 o 
  -1   4   3       39.26       37.42      0.84 o 
   0   4   3      124.94      136.51      3.01 o 
   1   4   3      770.53      895.78     18.30 o 
   2   4   3      394.17      364.97      6.94 o 
   3   4   3       55.90       48.02      1.09 o 
   4   4   3      225.68      210.94      4.10 o 
   5   4   3      393.46      387.24      6.28 o 
   6   4   3       18.15       19.85      0.51 o 
   7   4   3       53.68       53.33      1.53 o 
   8   4   3       51.40       49.25      1.62 o 
   9   4   3      119.38      125.95      4.22 o 
  10   4   3       56.17       56.49      1.97 o 
  11   4   3        7.32        7.29      0.94 o 
 -13   5   3        0.94        0.60      0.76 o 
 -12   5   3       21.45       19.43      1.51 o 
 -11   5   3        3.50        5.14      0.44 o 
 -10   5   3      149.13      152.52      3.87 o 
  -9   5   3        8.91       10.56      0.51 o 
  -8   5   3       15.75       13.62      0.57 o 
  -7   5   3       65.08       67.96      1.43 o 
  -6   5   3       62.13       60.50      1.67 o 
  -5   5   3       72.07       67.57      2.08 o 
  -4   5   3       64.65       58.92      1.57 o 
  -3   5   3        0.21        1.18      0.41 o 
  -2   5   3       89.28       73.80      1.95 o 
  -1   5   3      123.69      128.23      2.73 o 
   0   5   3       80.90       84.06      1.77 o 
   1   5   3       68.06       67.02      1.76 o 
   2   5   3        4.12        2.83      0.32 o 
   3   5   3        1.96        2.83      0.29 o 
   4   5   3       31.66       22.54      0.77 o 
   5   5   3        9.46        7.48      0.57 o 
   6   5   3      145.78      149.55      3.32 o 
   7   5   3        0.00        0.49      0.29 o 
   8   5   3       37.79       32.68      1.54 o 
   9   5   3        1.76        1.64      0.59 o 
  10   5   3        2.90        2.30      0.67 o 
 -11   6   3        6.73        5.42      1.01 o 
 -10   6   3        5.46        4.21      0.40 o 
  -9   6   3       10.77        6.40      0.38 o 
  -8   6   3        2.21        1.73      0.51 o 
  -7   6   3        0.15        0.36      0.44 o 
  -6   6   3        0.42        6.20      0.75 o 
  -5   6   3      295.18      262.81      7.53 o 
  -4   6   3      798.08      783.81     23.34 o 
  -3   6   3      228.32      229.60      7.38 o 
  -2   6   3        6.14        5.37      0.45 o 
  -1   6   3      549.12      536.98     15.35 o 
   0   6   3      237.63      196.23      4.19 o 
   1   6   3      201.61      203.60      4.93 o 
   2   6   3       17.71       16.66      1.05 o 
   3   6   3       67.87       67.05      1.67 o 
   4   6   3       94.53       96.85      2.51 o 
   5   6   3      127.30      124.64      2.88 o 
   6   6   3      180.28      177.43      3.47 o 
   7   6   3       50.75       54.22      1.88 o 
   8   6   3        6.07        4.82      0.75 o 
   9   6   3      232.56      242.10      9.86 o 
  -9   7   3        6.65        5.77      0.80 o 
  -8   7   3       35.74       34.38      1.96 o 
  -7   7   3       26.58       25.85      1.53 o 
  -6   7   3        6.66        7.02      0.85 o 
  -5   7   3      144.97      144.74      4.96 o 
  -4   7   3       11.02       10.00      0.79 o 
  -3   7   3      130.97      142.47      4.37 o 
  -2   7   3      190.69      174.12      4.69 o 
  -1   7   3      221.70      209.86      5.44 o 
   0   7   3      126.59      130.21      3.39 o 
   1   7   3       11.40        6.31      0.42 o 
   2   7   3        0.88        0.99      0.23 o 
   3   7   3        0.43        0.66      0.27 o 
   4   7   3       60.06       59.43      1.73 o 
   5   7   3      107.93      104.00      4.15 o 
   6   7   3       16.91       22.15      2.76 o 
   7   7   3        9.07       11.07      1.21 o 
  -6   8   3       24.88       22.33      1.93 o 
  -5   8   3       43.49       35.80      2.80 o 
  -4   8   3      139.08      140.20      5.91 o 
  -3   8   3       27.98       36.55      2.30 o 
  -2   8   3        0.72        0.91      0.62 o 
  -1   8   3       68.78       66.79      3.12 o 
   0   8   3       22.88       28.68      1.52 o 
   1   8   3       23.89       28.56      1.26 o 
   2   8   3      162.42      186.35      5.30 o 
   3   8   3      152.25      157.88      5.69 o 
   4   8   3        3.82        2.26      0.69 o 
 -16   0   4       38.87       41.12      3.71 o 
 -15   0   4       34.35       31.65      2.08 o 
 -14   0   4      171.40      174.33     10.34 o 
 -13   0   4      583.70      599.12     18.01 o 
 -12   0   4       14.85       15.52      1.31 o 
 -11   0   4     1261.99     1324.25     32.37 o 
 -10   0   4        0.83        0.58      0.35 o 
  -9   0   4        0.25        0.46      0.26 o 
  -8   0   4      580.52      602.76     16.21 o 
  -7   0   4       17.58       33.46      1.07 o 
  -6   0   4      383.06      434.49     10.21 o 
  -5   0   4      616.37      576.13     12.07 o 
  -4   0   4       91.31      113.45      3.50 o 
  -3   0   4     3538.24     5112.35    145.04 o 
  -2   0   4       42.19       42.31      1.57 o 
  -1   0   4     1234.69     1435.75     40.21 o 
   0   0   4     3248.68     4572.54    120.54 o 
   1   0   4      555.02      651.99     15.77 o 
   2   0   4        5.91       10.93      1.33 o 
   3   0   4     2321.02     3130.35     66.62 o 
   4   0   4      269.21      321.48      7.94 o 
   5   0   4      325.33      320.85      6.68 o 
   6   0   4      431.32      435.49     10.26 o 
   7   0   4        0.21       -0.27      0.39 o 
   8   0   4       13.68       20.90      1.09 o 
   9   0   4      106.77       86.40      2.43 o 
  10   0   4        0.10       -0.15      0.39 o 
  11   0   4      208.23      193.59      6.45 o 
  12   0   4       18.05       17.33      1.92 o 
 -16   1   4       35.14       35.27      1.80 o 
 -15   1   4        4.11        4.26      0.74 o 
 -14   1   4       25.29       24.37      1.00 o 
 -13   1   4       59.13       58.15      1.56 o 
 -12   1   4      390.25      361.46      6.17 o 
 -11   1   4       20.09       18.53      0.63 o 
 -10   1   4      833.48      825.77     14.02 o 
  -9   1   4        6.80        7.46      0.36 o 
  -8   1   4        3.30        2.07      0.22 o 
  -7   1   4      884.94     1001.95     16.34 o 
  -6   1   4     1049.22     1143.33     20.36 o 
  -5   1   4       48.93       42.29      0.78 o 
  -4   1   4     1540.56     1773.47     35.47 o 
  -3   1   4     1459.03     1681.66     33.75 o 
  -2   1   4       74.85       87.45      1.61 o 
  -1   1   4      127.30      121.33      2.27 o 
   0   1   4       85.62       79.98      1.78 o 
   1   1   4       21.67       15.68      0.43 o 
   2   1   4     1958.48     2402.91     36.76 o 
   4   1   4        8.52       11.28      0.37 o 
   5   1   4       64.63       66.86      1.18 o 
   6   1   4       74.29       75.02      1.36 o 
   7   1   4      277.54      281.06      4.80 o 
   8   1   4        6.90        5.18      0.35 o 
   9   1   4       54.49       62.65      1.89 o 
  10   1   4      240.85      214.77      5.21 o 
  11   1   4        0.74        1.23      0.64 o 
  12   1   4       73.06       72.97      2.36 o 
 -15   2   4       14.14       15.58      1.37 o 
 -14   2   4       28.81       33.74      1.57 o 
 -13   2   4       21.03       17.16      0.89 o 
 -12   2   4       20.94       17.22      0.72 o 
 -11   2   4      364.60      347.67      6.04 o 
 -10   2   4      315.04      313.58      5.53 o 
  -9   2   4      559.68      517.10      9.62 o 
  -8   2   4       39.94       45.53      0.87 o 
  -7   2   4      224.53      222.49      3.78 o 
  -6   2   4       59.37       57.71      0.99 o 
  -5   2   4       84.83       96.98      1.80 o 
  -4   2   4      376.23      432.51      9.04 o 
  -3   2   4       92.17       99.91      1.71 o 
  -2   2   4      464.45      504.25      9.45 o 
  -1   2   4      818.00      934.78     16.13 o 
   0   2   4      208.02      228.51      4.47 o 
   1   2   4        0.66        1.91      0.22 o 
   2   2   4       58.19       61.79      1.15 o 
   3   2   4      241.74      246.38      3.36 o 
   4   2   4       36.84       30.57      0.77 o 
   5   2   4      122.18      117.28      1.98 o 
   6   2   4       48.58       58.00      1.33 o 
   7   2   4      194.61      175.73      3.67 o 
   8   2   4       82.03       68.37      1.70 o 
   9   2   4      213.04      211.40      4.11 o 
  10   2   4        0.71        3.83      0.59 o 
  11   2   4       25.16       23.24      1.21 o 
  12   2   4       11.80       11.58      0.98 o 
 -15   3   4        0.28        0.08      0.47 o 
 -14   3   4       42.45       47.16      2.35 o 
 -13   3   4        1.31        0.74      0.44 o 
 -12   3   4       18.98       15.90      0.57 o 
 -11   3   4       76.46       67.09      1.42 o 
 -10   3   4       23.83       19.86      0.62 o 
  -9   3   4      411.79      399.90      7.73 o 
  -8   3   4       96.84       99.41      1.91 o 
  -7   3   4        5.98        2.97      0.27 o 
  -6   3   4       15.04       11.56      0.32 o 
  -5   3   4      302.33      303.34      4.69 o 
  -4   3   4       96.13      116.45      2.15 o 
  -3   3   4        0.23        0.93      0.22 o 
  -2   3   4      990.90     1138.99     23.36 o 
  -1   3   4      405.28      436.97      7.76 o 
   0   3   4      426.22      459.50      8.13 o 
   1   3   4      592.33      651.77     11.86 o 
   2   3   4      248.06      238.27      4.13 o 
   3   3   4      538.92      526.08      9.08 o 
   4   3   4      191.51      205.01      3.36 o 
   5   3   4       46.60       45.41      0.99 o 
   6   3   4       86.84       90.03      1.94 o 
   7   3   4      153.92      155.66      3.26 o 
   8   3   4      457.05      444.91      9.46 o 
   9   3   4      110.05       99.57      2.97 o 
  10   3   4        0.17       -0.23      0.66 o 
  11   3   4       27.74       28.68      1.25 o 
 -14   4   4       42.29       38.82      3.65 o 
 -13   4   4       10.73       13.03      1.17 o 
 -12   4   4       14.82       16.53      1.03 o 
 -11   4   4        1.08        0.85      0.28 o 
 -10   4   4      343.40      325.68      7.38 o 
  -9   4   4        6.64        7.84      0.56 o 
  -8   4   4       46.52       46.82      1.06 o 
  -7   4   4       50.80       54.76      1.18 o 
  -6   4   4      706.36      736.21     13.14 o 
  -5   4   4      276.06      273.95      5.99 o 
  -4   4   4      202.24      193.13      4.03 o 
  -3   4   4       19.62       26.27      1.13 o 
  -2   4   4       62.36       70.16      1.40 o 
  -1   4   4        4.60        2.91      0.27 o 
   0   4   4       91.14      105.08      2.05 o 
   1   4   4       71.55       75.21      1.47 o 
   2   4   4        9.07        8.47      0.39 o 
   3   4   4      115.59      114.62      1.91 o 
   4   4   4      162.21      158.37      3.09 o 
   5   4   4        0.40        0.43      0.27 o 
   6   4   4       95.11       97.38      1.88 o 
   7   4   4        0.53       -0.22      0.31 o 
   8   4   4      178.28      176.78      4.55 o 
   9   4   4      121.49      124.79      3.24 o 
  10   4   4       37.15       32.50      1.77 o 
  11   4   4      168.24      169.35      4.61 o 
 -13   5   4      117.82      115.03      5.30 o 
 -12   5   4       72.42       71.57      4.38 o 
 -11   5   4      195.56      187.61      6.40 o 
 -10   5   4        3.77        3.98      0.49 o 
  -9   5   4      323.54      319.97      6.31 o 
  -8   5   4     1199.73     1214.48     25.46 o 
  -7   5   4       67.08       55.84      2.27 o 
  -6   5   4       31.87       31.58      1.40 o 
  -5   5   4      633.29      642.42     17.41 o 
  -4   5   4        7.17       12.27      0.73 o 
  -3   5   4      477.40      464.13      8.89 o 
  -2   5   4      618.98      603.30     12.71 o 
  -1   5   4       10.49       10.30      0.34 o 
   0   5   4       84.43       85.22      1.77 o 
   1   5   4      337.47      344.63      6.72 o 
   2   5   4      264.19      251.62      5.82 o 
   3   5   4      113.38      105.86      2.43 o 
   4   5   4       87.48       87.12      1.98 o 
   5   5   4      430.48      448.53      7.54 o 
   6   5   4        0.09        0.10      0.37 o 
   7   5   4       41.23       46.52      1.49 o 
   8   5   4       92.42       99.72      2.92 o 
   9   5   4        0.09       -0.53      0.54 o 
 -11   6   4        9.67       10.62      1.51 o 
 -10   6   4        0.41        0.22      0.47 o 
  -9   6   4       12.57        9.97      0.85 o 
  -8   6   4      226.35      235.42      6.64 o 
  -7   6   4       24.40       22.83      1.13 o 
  -6   6   4       91.74       88.28      3.12 o 
  -5   6   4      419.60      411.14     11.10 o 
  -4   6   4      181.26      188.64      5.01 o 
  -3   6   4        1.56        2.16      0.48 o 
  -2   6   4     1175.53     1262.69     23.65 o 
  -1   6   4        1.93        6.26      0.51 o 
   0   6   4        5.05        9.19      0.45 o 
   1   6   4      134.47      123.72      3.29 o 
   2   6   4      956.73     1063.38     22.26 o 
   3   6   4      113.34      120.54      2.54 o 
   4   6   4       72.21       73.28      1.64 o 
   5   6   4       78.27       84.32      2.14 o 
   6   6   4       94.33       97.12      2.95 o 
   7   6   4        7.96        8.19      0.92 o 
   8   6   4      384.43      391.30     17.20 o 
  -9   7   4       24.36       25.81      2.21 o 
  -8   7   4       32.30       36.64      3.00 o 
  -7   7   4        0.40        1.09      0.55 o 
  -6   7   4        0.36        0.49      0.60 o 
  -5   7   4        5.95        5.06      0.66 o 
  -4   7   4      120.07      109.38      3.84 o 
  -3   7   4      132.78      148.79      4.95 o 
  -2   7   4       18.65       23.00      1.03 o 
  -1   7   4       21.02       21.67      0.96 o 
   0   7   4       66.39       80.56      2.47 o 
   1   7   4      163.04      146.22      3.67 o 
   2   7   4        0.15       -0.10      0.28 o 
   3   7   4      110.73      121.14      4.87 o 
   4   7   4       16.60       19.69      1.07 o 
   5   7   4       17.52       13.78      0.96 o 
   6   7   4      167.60      185.85      7.29 o 
  -6   8   4       45.06       45.00      2.30 o 
  -5   8   4       33.35       38.89      2.81 o 
  -4   8   4       23.73       24.94      1.91 o 
  -3   8   4       12.12       10.81      2.09 o 
  -2   8   4       15.93       16.52      2.01 o 
  -1   8   4        0.00        0.41      0.48 o 
   0   8   4      116.95      117.94      3.47 o 
   1   8   4       77.69       69.44      3.29 o 
   2   8   4        1.56        3.28      0.51 o 
   3   8   4        8.98        7.28      0.74 o 
 -16   1   5       35.21       35.53      1.73 o 
 -15   1   5       96.88      104.34      3.52 o 
 -14   1   5       33.83       28.19      1.16 o 
 -13   1   5       40.27       40.42      1.45 o 
 -12   1   5        0.35        0.11      0.30 o 
 -11   1   5        0.61        0.07      0.24 o 
 -10   1   5      278.91      257.12      4.52 o 
  -9   1   5      185.79      177.42      2.96 o 
  -8   1   5        2.96        2.60      0.28 o 
  -7   1   5       16.20       14.64      0.42 o 
  -6   1   5       85.42       87.94      1.64 o 
  -5   1   5     2788.94     3682.08     75.34 o 
  -4   1   5      978.62     1129.13     19.57 o 
  -3   1   5      522.30      578.77     12.21 o 
  -2   1   5        0.35        0.49      0.20 o 
  -1   1   5        1.21        2.99      0.33 o 
   0   1   5      510.61      546.68      9.72 o 
   1   1   5       40.81       41.06      0.77 o 
   2   1   5      521.40      563.54      8.53 o 
   3   1   5     3603.41     4890.27     79.23 o 
   4   1   5       91.21       89.19      1.34 o 
   5   1   5       23.87       26.83      1.08 o 
   6   1   5       92.24       85.95      1.79 o 
   7   1   5        6.23        5.51      0.48 o 
   8   1   5       36.21       39.52      1.02 o 
   9   1   5       30.76       21.47      0.94 o 
  10   1   5        0.32       -0.45      0.58 o 
  11   1   5        3.27        2.78      0.58 o 
 -15   2   5      119.79      125.56      3.98 o 
 -14   2   5       12.98       13.32      0.74 o 
 -13   2   5       44.72       45.59      2.08 o 
 -12   2   5      672.48      668.09     12.35 o 
 -11   2   5        3.01        0.51      0.28 o 
 -10   2   5        0.07        1.94      0.30 o 
  -9   2   5      218.89      199.65      3.42 o 
  -8   2   5      343.87      357.73      5.80 o 
  -7   2   5      126.44      118.21      1.86 o 
  -6   2   5      200.58      213.05      3.55 o 
  -5   2   5      126.92      108.65      1.95 o 
  -4   2   5       83.03       74.55      1.31 o 
  -3   2   5      158.89      165.84      2.99 o 
  -2   2   5     1958.45     2436.83     49.97 o 
  -1   2   5       57.38       53.23      1.31 o 
   0   2   5       65.91       54.37      1.02 o 
   1   2   5       21.58       25.97      0.61 o 
   2   2   5      673.53      704.57     10.09 o 
   3   2   5     1224.99     1353.46     19.73 o 
   4   2   5       93.09      105.36      1.69 o 
   5   2   5       41.87       48.57      1.27 o 
   6   2   5       13.38       14.12      0.61 o 
   7   2   5        0.98        0.33      0.34 o 
   8   2   5        7.79        9.11      0.60 o 
   9   2   5        8.86        7.10      0.63 o 
  10   2   5       55.56       65.25      2.24 o 
  11   2   5        7.62        3.54      0.74 o 
 -15   3   5        6.19        5.23      0.76 o 
 -14   3   5        0.60        0.71      0.48 o 
 -13   3   5       48.19       41.94      1.34 o 
 -12   3   5        1.50        3.37      0.34 o 
 -11   3   5       50.79       38.19      0.94 o 
 -10   3   5      226.62      193.23      3.88 o 
  -9   3   5      707.41      723.64     12.29 o 
  -8   3   5       31.19       23.57      0.60 o 
  -7   3   5      414.60      429.34      6.91 o 
  -6   3   5       32.05       33.49      0.72 o 
  -5   3   5       45.68       49.10      1.11 o 
  -4   3   5      309.44      273.78      4.70 o 
  -3   3   5        1.07        0.64      0.21 o 
  -2   3   5     1372.14     1481.28     30.35 o 
  -1   3   5       95.26      107.51      1.93 o 
   0   3   5      111.91      102.06      1.98 o 
   1   3   5       30.83       25.17      0.72 o 
   2   3   5        1.47        2.45      0.28 o 
   3   3   5       34.00       33.30      1.00 o 
   4   3   5      201.56      186.96      3.47 o 
   5   3   5       52.40       44.62      1.11 o 
   6   3   5       54.38       56.47      1.47 o 
   7   3   5       85.13       83.60      2.19 o 
   8   3   5       35.04       32.46      1.53 o 
   9   3   5        1.47        0.78      0.55 o 
  10   3   5       11.49       11.11      0.84 o 
  11   3   5       71.61       78.69      3.27 o 
 -14   4   5        9.52       13.21      1.11 o 
 -13   4   5       22.89       24.90      0.97 o 
 -12   4   5       22.99       21.18      1.14 o 
 -11   4   5      133.50      119.06      3.00 o 
 -10   4   5      240.89      236.27      4.82 o 
  -9   4   5       78.74       71.26      1.70 o 
  -8   4   5       91.78       83.67      1.70 o 
  -7   4   5     1528.36     1622.10     33.40 o 
  -6   4   5        8.04        7.73      0.64 o 
  -5   4   5     1213.59     1248.14     22.58 o 
  -4   4   5      420.55      411.86      8.63 o 
  -3   4   5      225.59      231.25      4.16 o 
  -2   4   5        1.32        1.26      0.24 o 
  -1   4   5      183.15      157.41      3.85 o 
   0   4   5       17.51       13.13      0.50 o 
   1   4   5       97.63       80.16      1.52 o 
   2   4   5        2.70        6.39      0.41 o 
   3   4   5     1130.17     1213.24     22.28 o 
   4   4   5        5.87        4.31      0.41 o 
   5   4   5      619.31      623.72     11.00 o 
   6   4   5      200.63      201.07      4.46 o 
   7   4   5      117.47      120.95      2.97 o 
   8   4   5      124.96      134.87      2.73 o 
   9   4   5        0.02        0.12      0.66 o 
  10   4   5        0.02       -0.34      0.65 o 
 -13   5   5       39.63       48.10      2.50 o 
 -12   5   5       68.96       65.77      2.23 o 
 -11   5   5       74.66       64.83      2.11 o 
 -10   5   5      200.58      182.87      4.90 o 
  -9   5   5        2.09        0.76      0.29 o 
  -8   5   5      105.63       99.52      2.67 o 
  -7   5   5      111.49      106.50      3.21 o 
  -6   5   5      237.19      208.00      5.98 o 
  -5   5   5      121.05      119.18      3.32 o 
  -4   5   5      992.69     1049.39     18.60 o 
  -3   5   5       71.90       61.73      1.72 o 
  -2   5   5        1.12        1.20      0.35 o 
  -1   5   5      134.70      133.17      2.72 o 
   0   5   5      137.28      106.88      2.84 o 
   1   5   5       10.06        7.45      0.41 o 
   2   5   5       43.17       38.41      1.16 o 
   3   5   5        8.26        8.20      0.51 o 
   4   5   5       13.88       15.65      0.67 o 
   5   5   5      323.33      330.72      6.88 o 
   6   5   5      107.57      110.63      2.49 o 
   7   5   5        2.36        4.14      0.67 o 
   8   5   5       10.30        7.83      0.67 o 
   9   5   5       27.38       25.47      2.05 o 
 -11   6   5        1.95        0.96      0.66 o 
 -10   6   5       17.41       23.39      1.72 o 
  -9   6   5       11.55       13.35      1.08 o 
  -8   6   5       50.20       41.20      2.00 o 
  -7   6   5       82.37       76.98      2.52 o 
  -6   6   5       11.16       14.32      0.87 o 
  -5   6   5        0.00        1.28      0.59 o 
  -4   6   5       14.08        9.73      0.73 o 
  -3   6   5      363.38      353.05      9.16 o 
  -2   6   5        0.13        0.48      0.26 o 
  -1   6   5        0.03        0.90      0.29 o 
   0   6   5        0.78       -0.09      0.23 o 
   1   6   5      273.53      254.38      5.88 o 
   2   6   5      178.61      175.91      3.56 o 
   3   6   5        5.87        4.14      0.37 o 
   4   6   5        6.32        6.64      0.64 o 
   5   6   5      169.93      181.61      4.81 o 
   6   6   5        2.42        2.81      0.71 o 
   7   6   5        7.74        7.31      0.87 o 
  -9   7   5       31.36       37.55      2.11 o 
  -8   7   5        2.20        1.26      0.74 o 
  -7   7   5        7.58        7.57      0.83 o 
  -6   7   5       30.56       27.60      1.92 o 
  -5   7   5        2.63        4.54      0.90 o 
  -4   7   5        5.34        5.52      0.72 o 
  -3   7   5       22.62       21.18      1.64 o 
  -2   7   5       17.52       19.16      0.96 o 
  -1   7   5        3.71        3.55      0.44 o 
   0   7   5        2.59        0.48      0.34 o 
   1   7   5      215.43      202.99      6.06 o 
   2   7   5       27.95       30.44      1.28 o 
   3   7   5       26.14       30.46      1.28 o 
   4   7   5        9.86        8.26      0.98 o 
   5   7   5        0.27        0.38      0.86 o 
  -5   8   5       25.80       29.66      3.48 o 
  -4   8   5       41.43       52.05      2.70 o 
  -3   8   5       20.41       19.05      2.60 o 
  -2   8   5       11.98        7.28      0.98 o 
  -1   8   5        1.95        1.42      0.64 o 
   0   8   5       31.60       31.51      1.89 o 
   1   8   5      187.51      210.71      6.92 o 
 -16   0   6       72.74       76.75      4.66 o 
 -15   0   6      154.45      171.94     10.79 o 
 -14   0   6       36.88       42.99      3.64 o 
 -13   0   6       45.90       34.92      1.92 o 
 -12   0   6       75.43       75.24      2.66 o 
 -11   0   6        7.97        6.40      0.61 o 
 -10   0   6      242.92      225.79      5.47 o 
  -9   0   6     1043.40     1136.82     28.37 o 
  -8   0   6     1577.65     1708.94     39.56 o 
  -7   0   6     1933.55     2282.13     56.91 o 
  -6   0   6      642.69      695.03     18.41 o 
  -5   0   6      938.89     1071.16     25.14 o 
  -4   0   6      204.77      202.17      6.12 o 
  -3   0   6      317.55      330.17     13.86 o 
  -2   0   6     2615.83     3155.74     97.31 o 
  -1   0   6     1168.40     1235.94     35.66 o 
   0   0   6       42.30       46.11      1.49 o 
   1   0   6       47.73       52.49      1.55 o 
   2   0   6      184.75      186.12      5.54 o 
   3   0   6       57.40      124.00      8.42 o 
   4   0   6      192.67      204.63      4.29 o 
   5   0   6        2.46        3.84      0.58 o 
   6   0   6        4.73       48.32      5.09 o 
   7   0   6       46.60       60.77      2.58 o 
   8   0   6       31.27       32.95      1.93 o 
   9   0   6       11.31       19.78      2.30 o 
  10   0   6        1.26       -0.66      0.59 o 
  11   0   6       28.72       30.49      2.74 o 
 -16   1   6       48.61       48.99      2.67 o 
 -15   1   6       20.21       19.75      1.07 o 
 -14   1   6        4.91        5.64      0.54 o 
 -13   1   6       63.83       63.26      1.84 o 
 -12   1   6      318.02      297.91      5.90 o 
 -11   1   6     1100.48     1100.18     20.87 o 
 -10   1   6       31.57       28.03      0.77 o 
  -9   1   6       58.41       50.50      1.08 o 
  -8   1   6      167.40      162.70      2.49 o 
  -7   1   6       66.76       65.54      1.38 o 
  -6   1   6       82.88       94.01      1.78 o 
  -5   1   6      691.73      659.45     10.39 o 
  -4   1   6        0.05        0.54      0.28 o 
  -3   1   6        6.54        6.43      0.40 o 
  -2   1   6        5.00        4.01      0.33 o 
  -1   1   6      112.52      109.02      2.17 o 
   0   1   6       39.05       34.45      0.79 o 
   1   1   6      170.45      159.35      2.51 o 
   2   1   6      384.34      377.53      5.20 o 
   3   1   6      880.22      959.04     13.05 o 
   4   1   6      657.38      703.07      9.65 o 
   5   1   6      125.83      135.29      2.83 o 
   6   1   6       41.19       43.84      1.35 o 
   7   1   6       23.65       16.97      0.64 o 
   8   1   6      107.96      124.92      2.85 o 
   9   1   6       47.00       41.79      1.64 o 
  10   1   6        9.46       12.15      1.12 o 
  11   1   6       22.04       17.40      1.30 o 
 -15   2   6       53.35       53.00      2.46 o 
 -14   2   6        7.77       10.96      1.13 o 
 -13   2   6       45.66       52.69      1.41 o 
 -12   2   6      146.96      119.24      2.48 o 
 -11   2   6        3.42        2.24      0.31 o 
 -10   2   6      218.44      209.65      3.30 o 
  -9   2   6      301.23      287.25      4.59 o 
  -8   2   6      227.17      208.32      3.35 o 
  -7   2   6        6.68       10.55      0.45 o 
  -6   2   6       60.15       66.31      1.28 o 
  -5   2   6      464.37      455.08      7.76 o 
  -4   2   6        2.17        1.94      0.25 o 
  -3   2   6      386.10      448.80      7.90 o 
  -2   2   6        4.89        6.65      0.44 o 
  -1   2   6      310.57      319.58      5.64 o 
   0   2   6        0.55        1.59      0.34 o 
   1   2   6       58.78       59.74      1.23 o 
   2   2   6      565.29      598.23      8.97 o 
   3   2   6      113.19      119.16      1.75 o 
   4   2   6        0.29        0.82      0.28 o 
   5   2   6      309.13      298.11      5.18 o 
   6   2   6      143.34      151.58      3.07 o 
   7   2   6       61.91       63.19      1.78 o 
   8   2   6      100.37       92.88      2.93 o 
   9   2   6        5.34        6.59      0.87 o 
  10   2   6       19.83       15.92      1.17 o 
 -15   3   6       74.47       91.80      4.44 o 
 -14   3   6        4.26        3.07      0.64 o 
 -13   3   6       46.25       43.62      1.37 o 
 -12   3   6      186.69      203.50      4.28 o 
 -11   3   6        7.18       10.13      0.45 o 
 -10   3   6       53.33       43.70      0.98 o 
  -9   3   6        7.85       12.06      0.69 o 
  -8   3   6        3.21        2.77      0.28 o 
  -7   3   6      625.76      593.22     10.21 o 
  -6   3   6       21.84       22.59      0.90 o 
  -5   3   6       31.79       34.24      1.01 o 
  -4   3   6       17.84       21.02      0.53 o 
  -3   3   6      580.75      656.13     11.75 o 
  -2   3   6      626.67      644.82     10.94 o 
  -1   3   6       28.60       24.62      0.71 o 
   0   3   6       49.67       76.20      5.20 o 
   1   3   6       65.81       67.83      1.29 o 
   2   3   6       14.91       13.33      0.64 o 
   3   3   6     1124.10     1291.10     20.54 o 
   4   3   6       13.02       11.03      0.53 o 
   5   3   6        0.58        1.16      0.41 o 
   6   3   6       21.56       32.63      2.46 o 
   7   3   6      119.17      110.12      3.44 o 
   8   3   6        2.30        2.25      0.55 o 
   9   3   6      166.33      159.68      7.15 o 
  10   3   6      199.73      203.25      6.87 o 
 -14   4   6       12.31       12.81      1.04 o 
 -13   4   6       12.48       13.99      1.23 o 
 -12   4   6        6.49        8.52      0.55 o 
 -11   4   6       14.13       14.15      0.61 o 
 -10   4   6       43.22       47.93      1.34 o 
  -9   4   6      108.83      113.41      2.16 o 
  -8   4   6       39.04       45.37      0.95 o 
  -7   4   6       92.09       89.74      2.26 o 
  -6   4   6      374.73      385.58      6.93 o 
  -5   4   6      170.66      155.39      3.53 o 
  -4   4   6      505.06      576.60     10.21 o 
  -3   4   6      502.08      503.72     10.22 o 
  -2   4   6      249.12      264.40      5.77 o 
  -1   4   6       66.29       63.69      1.45 o 
   0   4   6        2.34        2.76      0.60 o 
   1   4   6       18.82       18.41      0.68 o 
   2   4   6       24.63       30.15      1.14 o 
   3   4   6       90.65       84.87      1.81 o 
   4   4   6       86.98       90.96      1.83 o 
   5   4   6        3.69        3.28      0.40 o 
   6   4   6       71.73       67.02      2.08 o 
   7   4   6       71.97       73.25      2.51 o 
   8   4   6      296.75      296.25      7.77 o 
   9   4   6       11.80       12.71      1.09 o 
 -13   5   6      114.77      127.66      6.67 o 
 -12   5   6       17.91       12.09      1.94 o 
 -11   5   6       13.70       14.10      1.27 o 
 -10   5   6        0.19        0.39      0.35 o 
  -9   5   6       93.44       98.88      2.99 o 
  -8   5   6      172.99      155.11      4.51 o 
  -7   5   6      613.85      583.67     15.25 o 
  -6   5   6      628.22      604.16     15.76 o 
  -5   5   6      302.95      291.43      6.09 o 
  -4   5   6       45.84       39.93      1.32 o 
  -3   5   6       22.60       23.32      1.05 o 
  -2   5   6       36.95       31.90      1.14 o 
  -1   5   6      157.05      161.52      3.56 o 
   0   5   6      735.29      733.42     12.71 o 
   1   5   6       11.19       12.62      0.55 o 
   2   5   6      117.81      117.98      2.54 o 
   3   5   6      733.33      791.90     11.62 o 
   4   5   6       95.87      100.86      2.56 o 
   5   5   6      108.65      118.40      3.27 o 
   6   5   6      185.65      186.90      5.00 o 
   7   5   6       40.26       39.52      1.63 o 
   8   5   6       46.26       43.30      2.10 o 
 -11   6   6       23.33       22.45      1.62 o 
 -10   6   6       71.98       87.73      3.32 o 
  -9   6   6       68.48       72.35      2.93 o 
  -8   6   6       73.99       73.25      4.03 o 
  -7   6   6      223.39      227.48      7.58 o 
  -6   6   6       59.33       65.57      2.26 o 
  -5   6   6      286.79      275.88      6.27 o 
  -4   6   6       16.85       16.97      0.80 o 
  -3   6   6      115.78      140.72      5.15 o 
  -2   6   6        6.41        8.59      0.63 o 
  -1   6   6       28.36       27.28      0.84 o 
   0   6   6       15.76       16.19      1.29 o 
   1   6   6       36.76       30.85      1.42 o 
   2   6   6       12.63       10.12      0.51 o 
   3   6   6        7.89        9.05      0.61 o 
   4   6   6      194.09      207.51      5.68 o 
   5   6   6       72.06       76.37      2.77 o 
   6   6   6       24.25       24.38      1.90 o 
  -9   7   6        0.90        1.11      0.88 o 
  -8   7   6       15.54       15.80      2.38 o 
  -7   7   6       34.18       30.76      1.60 o 
  -6   7   6       54.30       56.52      2.84 o 
  -5   7   6       95.26      108.66      4.50 o 
  -4   7   6      319.98      331.44      8.34 o 
  -3   7   6      357.57      360.79      9.37 o 
  -2   7   6      114.24      123.20      3.48 o 
  -1   7   6       43.22       52.88      1.74 o 
   0   7   6       21.08       20.96      0.87 o 
   1   7   6       32.43       36.68      1.53 o 
   2   7   6        2.56        3.01      0.58 o 
   3   7   6        8.00        7.30      0.76 o 
   4   7   6      175.92      208.75      9.97 o 
  -3   8   6       37.01       37.81      2.82 o 
  -2   8   6       94.61      110.29      5.71 o 
 -16   1   7       39.03       44.45      1.94 o 
 -15   1   7      111.96      131.55      3.60 o 
 -14   1   7        6.62        6.18      0.59 o 
 -13   1   7       66.72       45.28      1.26 o 
 -12   1   7        4.02        5.68      0.50 o 
 -11   1   7       34.36       35.88      0.88 o 
 -10   1   7        8.31       10.07      0.45 o 
  -9   1   7        1.46        1.82      0.30 o 
  -8   1   7      500.27      501.17      8.88 o 
  -7   1   7      450.22      427.66      7.41 o 
  -6   1   7        4.40        3.55      0.37 o 
  -5   1   7       56.92       49.50      1.07 o 
  -4   1   7      182.37      201.05      3.75 o 
  -3   1   7      424.96      391.90      6.88 o 
  -2   1   7       53.85       61.81      1.34 o 
  -1   1   7        3.22        1.42      0.32 o 
   0   1   7      536.26      552.50     10.07 o 
   1   1   7      101.74      102.20      2.00 o 
   2   1   7      149.65      141.58      2.15 o 
   3   1   7      107.06       89.41      1.82 o 
   4   1   7      507.60      510.04      7.07 o 
   5   1   7       49.12       45.65      1.24 o 
   6   1   7       15.26       14.13      0.80 o 
   7   1   7        0.40        0.37      0.38 o 
   8   1   7        4.36        4.75      0.60 o 
   9   1   7        2.18        3.63      1.10 o 
  10   1   7       15.04       15.03      1.11 o 
 -15   2   7       46.78       54.61      2.19 o 
 -14   2   7        0.37        0.32      0.32 o 
 -13   2   7      230.24      245.80      4.46 o 
 -12   2   7        5.05        7.72      0.57 o 
 -11   2   7      615.88      558.87      9.99 o 
 -10   2   7       67.08       46.44      1.62 o 
  -9   2   7       29.82       30.33      0.92 o 
  -8   2   7      197.67      198.26      3.35 o 
  -7   2   7      364.35      339.74      5.38 o 
  -6   2   7      271.91      267.05      4.44 o 
  -5   2   7       24.59       12.90      0.48 o 
  -4   2   7       98.99       82.83      1.56 o 
  -3   2   7     1232.68     1286.38     23.88 o 
  -2   2   7      145.74      139.88      2.67 o 
  -1   2   7      326.17      327.15      5.84 o 
   0   2   7      237.02      234.97      4.14 o 
   1   2   7       36.59       29.56      1.04 o 
   2   2   7      629.88      625.18     10.37 o 
   3   2   7      785.90      792.50     11.61 o 
   4   2   7     1254.72     1328.53     21.14 o 
   5   2   7      139.26      131.91      2.93 o 
   6   2   7       67.54       65.56      1.90 o 
   7   2   7       64.33       63.69      2.21 o 
   8   2   7       95.73       93.46      2.84 o 
   9   2   7        6.43        6.90      1.17 o 
 -15   3   7      119.45      134.40      4.62 o 
 -14   3   7       34.95       39.86      1.91 o 
 -13   3   7       92.88      103.51      2.88 o 
 -12   3   7       11.40       10.97      0.71 o 
 -11   3   7       48.24       39.04      1.04 o 
 -10   3   7        3.89        2.77      0.35 o 
  -9   3   7      318.56      297.70      5.75 o 
  -8   3   7     1020.30     1018.53     16.84 o 
  -7   3   7      153.25      145.32      3.02 o 
  -6   3   7      362.63      379.00      7.13 o 
  -5   3   7       89.35       82.42      1.64 o 
  -4   3   7       16.13       21.92      0.61 o 
  -3   3   7       20.65       23.28      0.68 o 
  -2   3   7       16.27       21.15      0.89 o 
  -1   3   7       65.28       76.89      1.80 o 
   0   3   7      119.73      122.14      2.22 o 
   1   3   7       39.79       37.72      1.00 o 
   2   3   7       25.13       24.11      0.75 o 
   3   3   7      126.29      127.18      2.48 o 
   4   3   7       21.95       21.21      0.75 o 
   5   3   7        1.09        1.22      0.34 o 
   6   3   7        9.39        8.42      0.79 o 
   7   3   7       17.16       14.33      1.00 o 
   8   3   7        0.03       -0.50      0.60 o 
   9   3   7        4.85        7.44      0.96 o 
 -14   4   7        6.57        5.67      1.29 o 
 -13   4   7        9.03        5.65      0.97 o 
 -12   4   7       98.52       99.37      2.80 o 
 -11   4   7        7.21        5.77      0.43 o 
 -10   4   7        0.09        0.21      0.25 o 
  -9   4   7      194.99      175.76      3.62 o 
  -8   4   7      178.77      175.42      2.84 o 
  -7   4   7       27.72       30.01      0.84 o 
  -6   4   7      961.44      996.47     17.48 o 
  -5   4   7       83.55       65.64      1.77 o 
  -4   4   7      110.76      115.83      2.45 o 
  -3   4   7       42.35       25.22      0.78 o 
  -2   4   7       80.20       82.99      1.88 o 
  -1   4   7        1.48        1.32      0.33 o 
   0   4   7      288.83      264.41      5.10 o 
   1   4   7      181.85      174.73      3.31 o 
   2   4   7       19.51       20.61      0.76 o 
   3   4   7        9.86        7.76      0.53 o 
   4   4   7      204.27      211.53      4.76 o 
   5   4   7       13.56       13.32      0.74 o 
   6   4   7       97.43      103.69      3.02 o 
   7   4   7      180.14      196.86      4.38 o 
   8   4   7        9.82        9.30      1.06 o 
 -13   5   7       35.40       43.28      4.59 o 
 -12   5   7      234.88      225.24     17.16 o 
 -11   5   7       14.34       16.82      1.52 o 
 -10   5   7      147.89      153.51      6.61 o 
  -9   5   7        0.00        0.38      0.19 o 
  -8   5   7      398.51      379.39     10.43 o 
  -7   5   7        0.15        1.13      0.58 o 
  -6   5   7      202.54      198.07      4.97 o 
  -5   5   7        7.21        5.70      0.47 o 
  -4   5   7      101.53       90.44      2.42 o 
  -3   5   7        5.04        3.15      0.29 o 
  -2   5   7      733.16      699.49     17.61 o 
  -1   5   7      218.18      235.49      5.30 o 
   0   5   7      129.34      116.88      2.84 o 
   1   5   7       74.82       73.59      2.00 o 
   2   5   7      421.69      416.74      7.56 o 
   3   5   7       46.16       49.55      1.67 o 
   4   5   7        3.97        5.21      0.52 o 
   5   5   7       12.41       13.35      0.91 o 
   6   5   7        1.37        2.47      0.59 o 
   7   5   7        0.45        1.27      0.74 o 
 -11   6   7       11.49       12.41      1.33 o 
 -10   6   7       22.27       20.92      1.54 o 
  -9   6   7       46.55       45.70      2.06 o 
  -8   6   7       76.54       67.55      2.88 o 
  -7   6   7        0.44        1.20      0.60 o 
  -6   6   7       21.69       20.40      1.27 o 
  -5   6   7       82.77       75.26      1.91 o 
  -4   6   7        1.03        1.63      0.46 o 
  -3   6   7       24.30       24.70      1.25 o 
  -2   6   7       35.49       35.59      1.48 o 
  -1   6   7       32.50       23.98      0.94 o 
   0   6   7        5.94        3.71      0.38 o 
   1   6   7       43.65       35.52      1.30 o 
   2   6   7      287.48      287.34      8.11 o 
   3   6   7        0.84        2.73      0.46 o 
   4   6   7        3.60        5.59      1.10 o 
   5   6   7       32.51       33.20      3.18 o 
  -8   7   7      249.10      279.65     14.71 o 
  -7   7   7      238.69      290.23     13.45 o 
  -6   7   7       69.75       69.70      4.03 o 
  -5   7   7        0.01        1.41      0.72 o 
  -4   7   7      258.44      287.53      9.14 o 
  -3   7   7      280.07      322.19     13.94 o 
  -2   7   7       40.81       37.89      3.11 o 
  -1   7   7       45.35       49.04      2.96 o 
   0   7   7        0.41        3.89      1.27 o 
   1   7   7       39.19       32.58      1.48 o 
   2   7   7        5.77        4.80      0.74 o 
 -15   0   8       46.13       46.30      3.23 o 
 -14   0   8       15.19       14.51      1.26 o 
 -13   0   8       28.04       36.44      1.58 o 
 -12   0   8       10.35       12.82      0.88 o 
 -11   0   8      326.93      343.28      7.64 o 
 -10   0   8       56.32       56.56      1.93 o 
  -9   0   8      273.30      229.49      6.52 o 
  -8   0   8      294.84      275.51      6.96 o 
  -7   0   8      210.12      200.39      4.73 o 
  -6   0   8       78.45       94.34      2.51 o 
  -5   0   8      107.29       97.99      2.91 o 
  -4   0   8      625.12      632.50     17.40 o 
  -3   0   8     1327.89     1401.34     35.64 o 
  -2   0   8       41.21       42.42      1.36 o 
  -1   0   8      123.24      109.53      2.42 o 
   0   0   8      124.54      131.17      3.41 o 
   1   0   8       42.83       36.04      1.27 o 
   2   0   8       11.54       13.54      0.79 o 
   3   0   8        7.39        7.41      0.69 o 
   4   0   8      284.86      295.73      8.53 o 
   5   0   8        2.46        3.52      1.29 o 
   6   0   8       15.60       17.97      1.62 o 
   7   0   8        8.22       15.23      1.45 o 
   8   0   8       22.06       24.16      2.11 o 
   9   0   8       49.38       55.66      3.91 o 
 -15   1   8       34.40       36.72      1.39 o 
 -14   1   8       50.45       56.75      1.60 o 
 -13   1   8       41.35       47.27      1.23 o 
 -12   1   8        1.53        3.49      0.41 o 
 -11   1   8      206.96      181.75      3.52 o 
 -10   1   8      436.62      405.13      7.39 o 
  -9   1   8      578.11      544.15     10.20 o 
  -8   1   8      674.28      682.39     13.14 o 
  -7   1   8        0.30       -0.01      0.40 o 
  -6   1   8      500.26      467.69      7.41 o 
  -5   1   8        0.62        1.41      0.39 o 
  -4   1   8        1.93        1.43      0.35 o 
  -3   1   8        3.13        3.19      0.38 o 
  -2   1   8        3.88        4.48      0.43 o 
  -1   1   8      160.29      166.24      2.89 o 
   0   1   8      406.80      394.05      6.60 o 
   1   1   8      214.86      198.04      3.53 o 
   2   1   8      211.26      207.39      3.57 o 
   3   1   8       63.68       58.84      1.44 o 
   4   1   8      237.67      227.74      4.47 o 
   5   1   8      116.01      109.74      2.48 o 
   6   1   8      133.63      136.12      4.03 o 
   7   1   8        0.05        0.11      0.54 o 
   8   1   8       50.29       48.98      2.05 o 
   9   1   8       69.63       73.47      3.61 o 
 -15   2   8       13.86       11.63      0.88 o 
 -14   2   8       12.16        9.68      0.95 o 
 -13   2   8        6.85        9.41      0.72 o 
 -12   2   8      121.55      132.37      3.51 o 
 -11   2   8        0.23        1.88      0.42 o 
 -10   2   8      118.77      109.12      2.28 o 
  -9   2   8       10.40       12.10      0.66 o 
  -8   2   8     1801.27     1960.63     36.18 o 
  -7   2   8       15.96       13.11      0.82 o 
  -6   2   8       18.37       16.35      0.83 o 
  -5   2   8      149.38      146.68      2.52 o 
  -4   2   8       37.26       40.75      1.04 o 
  -3   2   8       22.85       25.10      1.08 o 
  -2   2   8      362.38      377.27      6.61 o 
  -1   2   8      415.68      422.30      7.80 o 
   0   2   8       25.24       28.63      1.16 o 
   1   2   8       12.15        8.38      0.52 o 
   2   2   8      756.07      767.24     12.33 o 
   3   2   8      443.39      442.82      7.15 o 
   4   2   8      251.79      256.60      4.41 o 
   5   2   8      322.69      328.65      5.44 o 
   6   2   8       19.29       12.28      0.84 o 
   7   2   8       25.58       20.93      1.61 o 
   8   2   8        0.79        2.04      0.87 o 
 -14   3   8       82.71       81.33      3.61 o 
 -13   3   8        2.95        1.03      0.41 o 
 -12   3   8        4.82        2.87      0.46 o 
 -11   3   8        1.10        1.36      0.62 o 
 -10   3   8      200.67      202.82      4.31 o 
  -9   3   8       25.55       24.37      0.77 o 
  -8   3   8       31.62       32.69      1.26 o 
  -7   3   8       19.36       20.04      0.82 o 
  -6   3   8      201.91      193.56      3.70 o 
  -5   3   8       55.88       48.07      1.18 o 
  -4   3   8        9.95        8.31      0.45 o 
  -3   3   8      252.54      282.70      4.76 o 
  -2   3   8       24.19       27.19      0.82 o 
  -1   3   8       26.68       31.55      1.02 o 
   0   3   8      567.88      584.18     11.65 o 
   1   3   8       47.29       46.57      1.05 o 
   2   3   8        1.96        2.94      0.49 o 
   3   3   8       64.61       63.54      1.36 o 
   4   3   8       28.00       28.59      0.92 o 
   5   3   8       13.97        9.84      0.60 o 
   6   3   8       19.67       24.42      1.40 o 
   7   3   8       53.69       54.24      2.27 o 
   8   3   8       69.51       72.26      3.01 o 
 -13   4   8        0.16        0.38      0.70 o 
 -12   4   8        6.71       10.21      0.93 o 
 -11   4   8        5.24        5.78      0.62 o 
 -10   4   8      287.46      302.66      5.34 o 
  -9   4   8       45.28       46.64      1.09 o 
  -8   4   8      131.67      132.64      2.71 o 
  -7   4   8      117.91      128.71      2.60 o 
  -6   4   8       61.57       46.29      1.18 o 
  -5   4   8       70.85       60.57      1.47 o 
  -4   4   8        0.98        1.13      0.28 o 
  -3   4   8      306.27      325.32      6.74 o 
  -2   4   8      393.74      419.49      8.22 o 
  -1   4   8        2.56        3.89      0.39 o 
   0   4   8      101.18       94.15      2.25 o 
   1   4   8        0.06        0.03      0.35 o 
   2   4   8        5.39        6.62      0.57 o 
   3   4   8        0.82        1.53      0.40 o 
   4   4   8       35.93       37.15      1.25 o 
   5   4   8       27.90       24.97      1.29 o 
   6   4   8        0.04        0.68      0.65 o 
   7   4   8       60.96       64.07      4.87 o 
 -12   5   8       13.49       15.49      1.43 o 
 -11   5   8       99.60       86.26      8.46 o 
 -10   5   8       75.78       98.87      4.57 o 
  -9   5   8        4.27        5.15      0.69 o 
  -8   5   8      143.85      135.99      7.43 o 
  -7   5   8      116.68      113.73      3.04 o 
  -6   5   8      127.85      122.68      3.01 o 
  -5   5   8       86.56       70.46      1.96 o 
  -4   5   8      145.03      133.00      3.66 o 
  -3   5   8      498.09      517.96     12.50 o 
  -2   5   8        0.36        0.27      0.44 o 
  -1   5   8       27.30       22.25      1.08 o 
   0   5   8        5.50        4.58      0.45 o 
   1   5   8      117.98      106.79      2.40 o 
   2   5   8       59.67       62.73      1.91 o 
   3   5   8       96.17       84.56      2.44 o 
   4   5   8      306.48      313.84      9.03 o 
   5   5   8       95.41      103.28      4.77 o 
 -10   6   8        9.78        9.44      1.90 o 
  -9   6   8        4.49        2.27      0.85 o 
  -8   6   8       30.76       32.26      2.51 o 
  -7   6   8        5.31        7.21      1.11 o 
  -6   6   8      226.92      241.83      8.14 o 
  -5   6   8      227.13      224.24      6.24 o 
  -4   6   8       83.10       85.11      4.08 o 
  -3   6   8        1.96        1.92      0.68 o 
  -2   6   8       18.33       18.83      0.99 o 
  -1   6   8       89.04       75.52      2.95 o 
   0   6   8       21.50       18.92      1.09 o 
   1   6   8       48.73       44.50      1.77 o 
   2   6   8       43.36       36.96      1.40 o 
   3   6   8        1.79        1.12      0.92 o 
  -7   7   8       76.49       90.03      4.90 o 
  -6   7   8        3.93        5.51      1.00 o 
  -5   7   8       30.85       32.69      2.57 o 
  -4   7   8       94.09      113.92      5.25 o 
  -3   7   8       45.84       48.64      3.41 o 
  -2   7   8       89.70       87.99      4.05 o 
  -1   7   8      182.82      178.84     10.31 o 
   0   7   8      162.00      180.07     10.43 o 
 -15   1   9        0.20       -0.05      0.43 o 
 -14   1   9       59.05       53.88      2.17 o 
 -13   1   9        7.56        8.08      0.59 o 
 -12   1   9      154.48      132.02      3.24 o 
 -11   1   9       47.00       35.45      1.09 o 
 -10   1   9       18.56       19.00      0.68 o 
  -9   1   9      136.37      124.29      2.65 o 
  -8   1   9      732.23      740.06     13.41 o 
  -7   1   9        5.58        5.41      0.51 o 
  -6   1   9      755.38      765.35     11.33 o 
  -5   1   9       42.95       38.65      1.14 o 
  -4   1   9       78.42       67.78      1.54 o 
  -3   1   9       15.79       18.71      0.75 o 
  -2   1   9       36.67       30.98      0.85 o 
  -1   1   9        0.98        1.99      0.40 o 
   0   1   9        0.34        0.71      0.34 o 
   1   1   9      153.07      156.45      2.88 o 
   2   1   9       22.93       24.28      0.83 o 
   3   1   9        8.45        9.28      0.55 o 
   4   1   9      114.52      113.28      2.78 o 
   5   1   9        0.31        0.65      0.54 o 
   6   1   9       38.29       40.76      1.90 o 
   7   1   9        6.29        7.44      0.99 o 
 -15   2   9       31.64       33.54      1.78 o 
 -14   2   9       63.78       78.42      2.95 o 
 -13   2   9       65.55       61.48      2.65 o 
 -12   2   9        0.69        1.16      0.46 o 
 -11   2   9       69.47       71.63      2.06 o 
 -10   2   9       37.08       36.33      1.12 o 
  -9   2   9      578.55      556.45     10.23 o 
  -8   2   9      297.85      257.02      4.43 o 
  -7   2   9      347.40      335.87      6.61 o 
  -6   2   9       11.43        9.05      0.52 o 
  -5   2   9        0.01        0.03      0.38 o 
  -4   2   9        0.27        1.19      0.40 o 
  -3   2   9        0.83       -0.11      0.32 o 
  -2   2   9       56.78       56.94      1.54 o 
  -1   2   9      124.79      114.86      2.08 o 
   0   2   9        9.25        6.54      0.63 o 
   1   2   9      298.85      290.15      5.27 o 
   2   2   9        4.13        6.26      0.54 o 
   3   2   9      660.41      675.09     11.84 o 
   4   2   9        7.75        7.90      0.73 o 
   5   2   9      266.65      249.09      6.83 o 
   6   2   9      488.98      491.83     11.60 o 
   7   2   9        2.82        0.39      0.81 o 
 -14   3   9       16.08       17.31      1.26 o 
 -13   3   9        2.78        3.52      0.86 o 
 -12   3   9       12.31       21.10      1.00 o 
 -11   3   9        9.89       13.11      0.72 o 
 -10   3   9       72.61       63.88      1.79 o 
  -9   3   9      150.37      132.32      3.27 o 
  -8   3   9       99.45      105.15      2.07 o 
  -7   3   9      820.43      858.46     14.22 o 
  -6   3   9        3.94        5.73      0.51 o 
  -5   3   9      458.46      459.16      7.96 o 
  -4   3   9      276.06      252.21      4.38 o 
  -3   3   9      132.80      126.90      3.01 o 
  -2   3   9       61.68       60.15      1.37 o 
  -1   3   9      297.68      288.07      5.49 o 
   0   3   9       25.63       36.61      1.82 o 
   1   3   9       12.25       10.76      0.64 o 
   2   3   9       45.27       41.86      1.35 o 
   3   3   9        0.85       14.43      1.87 o 
   4   3   9       18.52       17.67      0.96 o 
   5   3   9      282.13      276.60      6.65 o 
   6   3   9      200.50      211.37      7.16 o 
 -13   4   9      196.27      203.46      7.65 o 
 -12   4   9       10.52        8.73      1.03 o 
 -11   4   9       60.99       63.88      1.87 o 
 -10   4   9       31.65       27.71      0.93 o 
  -9   4   9       34.25       36.05      1.44 o 
  -8   4   9        1.85        1.17      0.31 o 
  -7   4   9      334.29      318.72      6.39 o 
  -6   4   9      369.12      342.29      6.70 o 
  -5   4   9      214.10      230.59      4.17 o 
  -4   4   9       11.21        8.18      0.51 o 
  -3   4   9      298.77      283.43      6.12 o 
  -2   4   9        5.55        1.72      0.43 o 
  -1   4   9        9.21        9.03      1.01 o 
   0   4   9       65.58       67.44      2.27 o 
   1   4   9      320.84      343.74      7.18 o 
   2   4   9        0.14        0.33      0.41 o 
   3   4   9      213.38      207.13      5.41 o 
   4   4   9      306.73      309.31      9.36 o 
   5   4   9       25.07       24.89      1.63 o 
 -12   5   9        5.70        2.89      0.85 o 
 -11   5   9       76.29       98.65      5.24 o 
 -10   5   9       14.43       16.50      1.29 o 
  -9   5   9       86.66       87.91      3.13 o 
  -8   5   9       10.70       11.30      0.53 o 
  -7   5   9       19.61       22.26      0.89 o 
  -6   5   9       54.92       68.32      2.32 o 
  -5   5   9        2.03        1.96      0.30 o 
  -4   5   9       29.07       25.32      1.07 o 
  -3   5   9        3.73        6.58      0.49 o 
  -2   5   9       62.91       58.94      1.99 o 
  -1   5   9       49.99       45.46      1.49 o 
   0   5   9       20.48       20.75      1.21 o 
   1   5   9        0.44        0.82      0.49 o 
   2   5   9        0.59        0.62      0.53 o 
   3   5   9        7.39        6.61      1.25 o 
   4   5   9       73.86       77.91      6.87 o 
  -9   6   9        0.76        3.07      1.42 o 
  -8   6   9      139.51      132.94      6.58 o 
  -7   6   9       77.52       83.71      5.50 o 
  -6   6   9       20.10       17.35      1.36 o 
  -5   6   9       59.42       61.21      4.72 o 
  -4   6   9       26.48       25.87      1.83 o 
  -3   6   9       12.87       14.86      0.96 o 
  -2   6   9        4.13        3.96      0.58 o 
  -1   6   9        1.67        2.58      1.21 o 
   0   6   9       87.62       84.71      4.14 o 
   1   6   9        0.24        1.11      0.96 o 
   2   6   9       56.66       50.26      2.83 o 
 -15   0  10      359.81      413.50     21.31 o 
 -14   0  10      357.44      437.65     17.71 o 
 -13   0  10        5.74        7.78      1.37 o 
 -12   0  10       18.39       24.39      1.48 o 
 -11   0  10      200.63      195.32      6.44 o 
 -10   0  10       50.14       51.91      3.50 o 
  -9   0  10     1029.47     1067.19     26.67 o 
  -8   0  10      572.67      574.58     15.82 o 
  -7   0  10        4.09        5.03      1.00 o 
  -6   0  10      154.10      143.36      4.42 o 
  -5   0  10      271.26      274.25      7.74 o 
  -4   0  10      350.63      324.01      9.21 o 
  -3   0  10      361.38      363.52      8.97 o 
  -2   0  10     1055.94     1077.34     23.32 o 
  -1   0  10       18.55       21.78      1.15 o 
   0   0  10        5.57        8.13      1.10 o 
   1   0  10      561.79      570.31     16.31 o 
   2   0  10       13.92       10.45      0.87 o 
   3   0  10        2.84        0.59      1.26 o 
   4   0  10        1.59        1.74      1.16 o 
   5   0  10        0.82        0.39      0.75 o 
   6   0  10        6.96        9.31      1.53 o 
 -15   1  10       14.69       14.16      0.93 o 
 -14   1  10       55.42       56.88      2.65 o 
 -13   1  10      193.53      216.55      5.57 o 
 -12   1  10       92.23       94.71      2.48 o 
 -11   1  10        0.15        1.09      0.48 o 
 -10   1  10       25.92       19.73      1.15 o 
  -9   1  10        2.04        1.83      0.47 o 
  -8   1  10      400.61      384.70      8.24 o 
  -7   1  10      220.84      211.79      3.67 o 
  -6   1  10      422.13      403.64      7.25 o 
  -5   1  10       59.82       62.88      1.49 o 
  -4   1  10        1.53        3.18      0.45 o 
  -3   1  10      218.14      190.03      3.66 o 
  -2   1  10       29.68       26.72      0.86 o 
  -1   1  10        0.75        1.30      0.45 o 
   0   1  10       13.63       14.70      0.65 o 
   1   1  10      269.85      266.20      4.57 o 
   2   1  10      238.94      231.41      5.31 o 
   3   1  10       73.58       68.99      2.23 o 
   4   1  10        2.97        2.86      0.91 o 
   5   1  10        2.17        2.21      0.64 o 
   6   1  10      131.67      136.24      5.73 o 
 -14   2  10        2.20        3.04      1.02 o 
 -13   2  10       21.89       25.18      1.27 o 
 -12   2  10       49.71       57.93      1.93 o 
 -11   2  10       63.81       54.74      1.76 o 
 -10   2  10       23.75       27.92      1.16 o 
  -9   2  10      114.10       94.49      2.79 o 
  -8   2  10       24.11       19.57      0.82 o 
  -7   2  10      423.42      431.60      9.41 o 
  -6   2  10       30.11       25.02      0.84 o 
  -5   2  10      121.86      116.09      2.60 o 
  -4   2  10      127.64      123.00      2.37 o 
  -3   2  10        7.05        7.79      0.57 o 
  -2   2  10       42.01       46.40      1.45 o 
  -1   2  10       14.51       15.75      0.86 o 
   0   2  10      282.99      289.59      5.36 o 
   1   2  10       84.32       88.99      2.07 o 
   2   2  10       30.19       33.17      1.25 o 
   3   2  10       55.85       52.12      1.77 o 
   4   2  10       16.98       18.42      1.51 o 
   5   2  10       12.49       11.15      1.19 o 
   6   2  10      549.77      585.69     23.67 o 
 -13   3  10        2.78        3.07      0.58 o 
 -12   3  10       22.44       21.28      1.16 o 
 -11   3  10        0.59       -0.31      0.41 o 
 -10   3  10       31.76       37.46      1.48 o 
  -9   3  10      138.51      136.41      3.11 o 
  -8   3  10      157.11      148.30      2.94 o 
  -7   3  10       93.20       89.24      2.07 o 
  -6   3  10       13.52       13.43      0.95 o 
  -5   3  10       58.51       45.99      1.20 o 
  -4   3  10       36.15       37.17      1.70 o 
  -3   3  10      106.78       96.64      2.25 o 
  -2   3  10      374.96      381.44      7.64 o 
  -1   3  10       58.56       61.48      1.72 o 
   0   3  10      110.84      108.96      2.78 o 
   1   3  10       54.74       55.63      1.65 o 
   2   3  10       95.15       86.63      2.73 o 
   3   3  10       11.46       12.02      1.46 o 
   4   3  10        9.87       10.64      0.89 o 
   5   3  10      104.36      101.01      4.15 o 
 -12   4  10        0.29        1.13      0.78 o 
 -11   4  10       65.51       75.98      3.58 o 
 -10   4  10       11.22       11.34      1.09 o 
  -9   4  10       16.94       16.34      1.09 o 
  -8   4  10        1.75        2.20      0.38 o 
  -7   4  10        0.08       -0.02      0.39 o 
  -6   4  10       87.89       85.46      2.09 o 
  -5   4  10        9.54        5.93      0.46 o 
  -4   4  10       34.89       31.32      1.21 o 
  -3   4  10      388.84      411.69     10.75 o 
  -2   4  10       11.87       10.07      0.69 o 
  -1   4  10      199.16      204.26      4.88 o 
   0   4  10      113.56      124.34      2.73 o 
   1   4  10        1.72        2.45      0.52 o 
   2   4  10       81.28       80.40      3.26 o 
   3   4  10       94.53       95.52      4.13 o 
   4   4  10       16.39       19.21      1.38 o 
 -11   5  10       70.70       75.75      3.85 o 
 -10   5  10       51.36       52.42      5.86 o 
  -9   5  10        6.42        4.76      1.11 o 
  -8   5  10        1.55        1.16      0.44 o 
  -7   5  10       18.08       21.46      1.38 o 
  -6   5  10        3.86        3.52      0.74 o 
  -5   5  10      100.92      107.72      4.57 o 
  -4   5  10        6.88        2.38      0.66 o 
  -3   5  10        1.93        1.18      0.44 o 
  -2   5  10      155.54      155.72      5.90 o 
  -1   5  10      123.32      134.04      4.27 o 
   0   5  10        3.70        4.38      0.77 o 
   1   5  10       32.06       25.54      1.87 o 
   2   5  10        0.83       -0.19      1.00 o 
  -8   6  10       96.00       89.97      6.04 o 
  -7   6  10      253.75      288.09      9.05 o 
  -6   6  10       13.94       11.53      3.15 o 
  -5   6  10       98.08       91.54      4.65 o 
  -4   6  10       76.71       74.09      7.20 o 
  -3   6  10       18.26       18.15      4.75 o 
  -2   6  10        0.01        1.21      1.31 o 
  -1   6  10      176.37      186.15     16.79 o 
 -14   1  11       36.73       36.98      1.68 o 
 -13   1  11        2.38        1.34      0.58 o 
 -12   1  11       55.18       55.87      1.89 o 
 -11   1  11      118.41      125.46      3.71 o 
 -10   1  11       68.70       59.58      3.88 o 
  -9   1  11       32.87       28.12      1.67 o 
  -8   1  11      572.79      566.68     12.51 o 
  -7   1  11       29.55       24.03      0.92 o 
  -6   1  11      127.06      127.93      2.60 o 
  -5   1  11       35.77       32.08      1.08 o 
  -4   1  11      403.78      382.62      6.71 o 
  -3   1  11        8.67        7.86      0.62 o 
  -2   1  11      414.98      406.06      8.05 o 
  -1   1  11       38.63       40.82      1.17 o 
   0   1  11       37.39       35.11      1.19 o 
   1   1  11       70.17       70.92      2.18 o 
   2   1  11      181.99      179.35      5.92 o 
   3   1  11       64.51       61.04      2.18 o 
   4   1  11       64.30       71.66      4.03 o 
   5   1  11      122.55      130.13      5.49 o 
 -13   2  11        0.10        0.49      0.59 o 
 -12   2  11        4.99        4.43      0.65 o 
 -11   2  11       43.10       46.65      1.68 o 
 -10   2  11      236.58      241.63      6.46 o 
  -9   2  11        0.00       -0.79      0.57 o 
  -8   2  11      226.63      222.95      5.68 o 
  -7   2  11      525.22      549.23      9.13 o 
  -6   2  11      264.09      247.32      4.26 o 
  -5   2  11        8.16        7.39      0.63 o 
  -4   2  11      229.33      222.90      4.61 o 
  -3   2  11       18.87       17.41      0.80 o 
  -2   2  11       13.91       15.82      1.07 o 
  -1   2  11        3.18        4.04      0.64 o 
   0   2  11        7.27        5.94      0.65 o 
   1   2  11        9.82        9.14      1.43 o 
   2   2  11       22.88       21.47      1.42 o 
   3   2  11       10.10       10.10      0.84 o 
   4   2  11        0.01        0.52      0.80 o 
 -13   3  11       10.34       10.44      1.03 o 
 -12   3  11        5.40        8.63      1.14 o 
 -11   3  11       79.61       91.28      5.38 o 
 -10   3  11       15.86       22.13      1.20 o 
  -9   3  11      513.94      537.59     11.93 o 
  -8   3  11      101.25       91.18      2.68 o 
  -7   3  11      114.81      132.06      3.33 o 
  -6   3  11       55.64       61.85      1.63 o 
  -5   3  11       10.03        7.56      0.86 o 
  -4   3  11       54.34       57.93      1.79 o 
  -3   3  11      325.78      328.52      6.98 o 
  -2   3  11        3.96        4.35      0.56 o 
  -1   3  11        1.36        1.72      0.59 o 
   0   3  11       47.12       45.72      1.55 o 
   1   3  11       78.66       79.67      2.59 o 
   2   3  11        0.33        0.47      0.47 o 
   3   3  11        0.89        2.88      0.66 o 
 -11   4  11       38.66       41.53      3.58 o 
 -10   4  11        4.73        2.82      0.79 o 
  -9   4  11        0.29       -0.34      0.41 o 
  -8   4  11        0.40        0.58      0.72 o 
  -7   4  11       73.74       87.39      3.64 o 
  -6   4  11        9.31        5.08      0.65 o 
  -5   4  11      278.82      272.33      7.48 o 
  -4   4  11       29.42       31.80      1.50 o 
  -3   4  11       15.94       14.26      1.18 o 
  -2   4  11      132.53      146.97      3.90 o 
  -1   4  11        9.11        7.83      0.75 o 
   0   4  11      123.79      127.85      4.61 o 
   1   4  11       13.79       16.79      1.09 o 
   2   4  11      167.97      162.73      6.94 o 
  -9   5  11       17.65       22.60      2.06 o 
  -8   5  11        3.06        4.01      2.66 o 
  -7   5  11        2.79        1.97      0.56 o 
  -6   5  11       41.91       37.89      2.47 o 
  -5   5  11       61.78       71.11      4.00 o 
  -4   5  11       98.26      106.26      3.83 o 
  -3   5  11       49.81       44.58      2.98 o 
  -2   5  11        1.58        0.85      0.80 o 
  -1   5  11       33.99       28.75      2.13 o 
   0   5  11       64.66       58.14      4.65 o 
 -13   0  12      169.23      190.23      8.15 o 
 -12   0  12      366.29      426.70     14.13 o 
 -11   0  12       31.10       35.22      2.48 o 
 -10   0  12       94.86       90.85      5.32 o 
  -9   0  12        2.98       18.27      2.33 o 
  -8   0  12      133.06      131.00      7.23 o 
  -7   0  12       78.97       63.75      5.01 o 
  -6   0  12      666.30      668.36     22.96 o 
  -5   0  12      222.15      218.29      5.57 o 
  -4   0  12       58.84       62.44      2.47 o 
  -3   0  12      375.86      376.65     11.12 o 
  -2   0  12      100.71      109.95      4.04 o 
  -1   0  12      208.10      213.78      7.27 o 
   0   0  12       13.50       22.50      1.82 o 
   1   0  12        0.28        1.01      1.14 o 
   2   0  12       76.28       71.45      4.47 o 
   3   0  12      129.01      136.00     11.73 o 
 -13   1  12      218.54      243.87      7.47 o 
 -12   1  12        5.82        7.70      0.89 o 
 -11   1  12       22.21       22.03      2.28 o 
 -10   1  12       16.41       18.40      1.77 o 
  -9   1  12       11.65        7.35      1.03 o 
  -8   1  12        0.12        1.47      0.85 o 
  -7   1  12        0.72        0.60      0.67 o 
  -6   1  12       24.49       24.24      1.17 o 
  -5   1  12      368.39      355.34      6.37 o 
  -4   1  12       14.43       14.85      0.89 o 
  -3   1  12        0.87       -0.20      0.56 o 
  -2   1  12       31.67       28.00      1.86 o 
  -1   1  12       98.70       99.10      3.90 o 
   0   1  12       13.56       11.80      0.91 o 
   1   1  12        1.53        0.26      1.06 o 
   2   1  12      173.96      165.14      6.75 o 
   3   1  12       12.80       10.78      1.20 o 
 -12   2  12       55.48       64.68      2.71 o 
 -11   2  12       59.93       63.21      2.76 o 
 -10   2  12        7.44       11.08      1.21 o 
  -9   2  12       16.32       21.70      1.97 o 
  -8   2  12      525.84      533.20     15.56 o 
  -7   2  12        6.46        5.66      1.07 o 
  -6   2  12       11.04       13.52      0.98 o 
  -5   2  12      168.66      173.77      5.13 o 
  -4   2  12       66.39       72.59      2.31 o 
  -3   2  12      128.24      128.75      3.35 o 
  -2   2  12      158.16      160.96      3.92 o 
  -1   2  12       20.46       19.40      1.12 o 
   0   2  12        8.03        7.84      0.88 o 
   1   2  12        0.39        0.27      0.61 o 
   2   2  12       27.27       30.42      1.85 o 
 -11   3  12        4.67        3.87      1.21 o 
 -10   3  12       41.35       40.81      2.44 o 
  -9   3  12        1.91        4.68      0.91 o 
  -8   3  12       96.12       91.16      3.33 o 
  -7   3  12        9.04        8.82      0.87 o 
  -6   3  12        4.39        3.70      0.57 o 
  -5   3  12      123.34      120.43      3.60 o 
  -4   3  12        7.54        6.08      0.84 o 
  -3   3  12      467.67      484.35     13.02 o 
  -2   3  12        6.31        6.48      1.27 o 
  -1   3  12       84.74       80.71      2.79 o 
   0   3  12      220.61      213.18      5.87 o 
   1   3  12       54.21       52.91      2.75 o 
 -10   4  12        9.87        8.04      1.74 o 
  -9   4  12      144.81      167.08      6.05 o 
  -8   4  12       25.69       27.98      2.93 o 
  -7   4  12        0.03        1.54      1.36 o 
  -6   4  12      140.45      150.95      5.81 o 
  -5   4  12       23.00       21.95      1.61 o 
  -4   4  12        8.12        6.84      1.21 o 
  -3   4  12        4.23        5.09      0.86 o 
  -2   4  12       43.63       41.91      2.64 o 
  -1   4  12      157.18      166.69      7.29 o 
  -5   5  12       60.27       59.20      6.06 o 
 -12   1  13       17.86       15.42      1.96 o 
 -11   1  13       32.45       29.50      1.88 o 
 -10   1  13        2.80        3.95      0.97 o 
  -9   1  13      102.19      113.54      4.33 o 
  -8   1  13       38.19       41.76      2.28 o 
  -7   1  13        3.08        2.53      0.85 o 
  -6   1  13      287.71      283.52      8.27 o 
  -5   1  13      297.62      309.48      7.68 o 
  -4   1  13       12.16       12.29      1.21 o 
  -3   1  13       35.28       35.91      2.37 o 
  -2   1  13        5.76        5.12      0.94 o 
  -1   1  13        3.27        4.43      0.94 o 
   0   1  13       35.62       33.17      2.07 o 
   1   1  13      110.16      110.73      4.50 o 
 -11   2  13       44.82       42.10      3.21 o 
 -10   2  13        5.83        5.28      0.81 o 
  -9   2  13       34.16       32.68      1.56 o 
  -8   2  13        6.61        5.15      0.84 o 
  -7   2  13        0.32        0.86      0.87 o 
  -6   2  13       35.86       35.24      1.83 o 
  -5   2  13      750.92      816.86     23.95 o 
  -4   2  13       20.05       24.63      2.45 o 
  -3   2  13      144.75      149.57      5.62 o 
  -2   2  13        0.10        0.66      0.85 o 
  -1   2  13       28.34       30.13      1.74 o 
   0   2  13      133.65      141.69      4.33 o 
 -10   3  13        3.61        3.77      1.09 o 
  -9   3  13       41.54       41.34      2.86 o 
  -8   3  13      125.35      122.65      5.48 o 
  -7   3  13      257.99      260.22     10.74 o 
  -6   3  13       34.25       29.96      1.75 o 
  -5   3  13       92.88       91.60      3.47 o 
  -4   3  13       38.21       41.23      2.14 o 
  -3   3  13      127.44      130.38      5.10 o 
  -2   3  13      180.94      196.64      7.29 o 
 -10   0  14       50.81       38.84      4.65 o 
  -9   0  14      281.26      298.57     15.29 o 
  -8   0  14       15.10       16.83      2.40 o 
  -7   0  14       68.57       75.33      4.37 o 
  -6   0  14       49.10       44.71      3.04 o 
  -5   0  14       18.67       16.61      1.98 o 
  -4   0  14      177.05      157.73     10.10 o 
  -3   0  14      594.46      616.61     27.49 o 
  -2   0  14        0.18        0.12      1.41 o 
  -9   1  14       37.20       37.44      2.42 o 
  -8   1  14        0.04        0.21      0.82 o 
  -7   1  14        1.00        1.74      0.86 o 
  -6   1  14       76.92       70.93      3.71 o 
  -5   1  14       88.98       96.32      3.54 o 
  -4   1  14        9.25       10.06      1.45 o 
  -3   1  14       11.91       13.73      1.50 o 
  -8   2  14        0.35        1.52      0.98 o 
  -7   2  14        0.09       -0.41      1.11 o 
  -6   2  14       26.65       24.42      1.79 o 
  -5   2  14      288.58      295.16      8.79 o 
  -4   2  14      237.26      252.39      9.85 o 
                                                 
